# Supplementary material for: Opposing brain signatures of sleep in task-based and resting-state conditions
Source: Nat Commun. 2023 Dec 1;14:7927. doi: 10.1038/s41467-023-43737-7 (PMC10692207; doi:10.1038/s41467-023-43737-7)
Supplement: Supplementary file 3 — Source Data [file 41467_2023_43737_MOESM3_ESM.xlsx]

## Sheet: Figure 1A (Phenotypical Corr.)
Variable 1	Variable 2	r	CI95%	p-value (raw)	p-value (corrected)
Duration of longest sleep bout	Self-report insomnia	-0.0716455	[-0.09 -0.05]	3.77817e-16	2.21323e-15
Duration of longest sleep bout	Cognition	0.0364889	[0.01 0.06]	0.00147331	0.0053941
Duration of longest sleep bout	PHQ-2	-0.037997	[-0.06 -0.02]	2.13139e-05	0.000104046
Duration of longest sleep bout	Self-report daytime dozing	-0.111249	[-0.13 -0.09]	8.8155e-37	1.29102e-35
Self-report insomnia	Cognition	0.00411823	[-0.02 0.03]	0.710299	1
Self-report insomnia	PHQ-2	0.145491	[0.13 0.16]	1.92587e-64	5.64082e-63
Self-report insomnia	Self-report daytime dozing	0.0805669	[0.06 0.1 ]	2.30265e-21	2.24813e-20
Cognition	PHQ-2	-0.0384956	[-0.06 -0.02]	0.000619975	0.00259412
Cognition	Self-report daytime dozing	-0.0200107	[-0.04 0. ]	0.0710964	0.231377
PHQ-2	Self-report daytime dozing	0.0810752	[0.06 0.1 ]	4.99897e-21	3.66046e-20

## Sheet: Figure 2 (Task Coeff.)
Variable	Region	Decoding accuracy	Coefficient	Coefficient normalized by accuracy	t-value	p-value (raw)	p-value (FDR)	Significant
Duration of longest sleep bout	10d	0.790765	0.000977196	0.00467032	1.8372	0.0662036	0.108333	FALSE
Duration of longest sleep bout	10pp	0.763467	0.000499929	0.00211357	0.896611	0.369943	0.408526	FALSE
Duration of longest sleep bout	10r	0.776091	0.000403149	0.0018005	0.732161	0.464084	0.49429	FALSE
Duration of longest sleep bout	10v	0.784642	0.00105991	0.00492162	1.98007	0.0477164	0.084195	FALSE
Duration of longest sleep bout	11l	0.772188	0.00147313	0.00646641	2.65153	0.00802264	0.0297521	FALSE
Duration of longest sleep bout	13l	0.711346	0.00156326	0.0054157	2.6679	0.00764223	0.0294029	FALSE
Duration of longest sleep bout	1	0.762181	0.000843599	0.00354723	1.49592	0.134699	0.180939	FALSE
Duration of longest sleep bout	23c	0.656058	0.0013405	0.00389747	2.27937	0.022661	0.0497934	FALSE
Duration of longest sleep bout	23d	0.623485	0.00150745	0.00400369	2.60185	0.00928291	0.0315269	FALSE
Duration of longest sleep bout	24dd	0.634245	0.0015956	0.00436247	2.68161	0.00733609	0.0294029	FALSE
Duration of longest sleep bout	24dv	0.606154	0.000581684	0.00147693	0.994931	0.319788	0.3637	FALSE
Duration of longest sleep bout	25	0.6335	0.000590624	0.00161153	0.985111	0.324588	0.365162	FALSE
Duration of longest sleep bout	2	0.757875	0.00143802	0.00593916	2.5287	0.0114604	0.0346709	FALSE
Duration of longest sleep bout	31a	0.657647	0.00156155	0.00456123	2.66635	0.00767742	0.0294029	FALSE
Duration of longest sleep bout	31pd	0.71957	0.000394412	0.00140645	0.688053	0.491432	0.520339	FALSE
Duration of longest sleep bout	31pv	0.675048	0.00142635	0.00438942	2.39825	0.0164876	0.0430111	FALSE
Duration of longest sleep bout	33pr	0.612426	0.00121386	0.00313194	2.09329	0.0363427	0.0688598	FALSE
Duration of longest sleep bout	3a	0.69736	0.00134873	0.00445657	2.25307	0.0242715	0.0520104	FALSE
Duration of longest sleep bout	3b	0.747016	0.00146835	0.00580411	2.5285	0.0114668	0.0346709	FALSE
Duration of longest sleep bout	43	0.675598	0.00202214	0.00623343	3.39338	0.000692421	0.00890255	TRUE
Duration of longest sleep bout	44	0.728834	0.00154899	0.00571233	2.64582	0.00815908	0.0297521	FALSE
Duration of longest sleep bout	45	0.770775	0.00155194	0.00677037	2.7534	0.00590623	0.0253124	FALSE
Duration of longest sleep bout	46	0.764491	0.0015091	0.00640783	2.66944	0.00760733	0.0294029	FALSE
Duration of longest sleep bout	47l	0.753269	0.000727758	0.0029496	1.29326	0.195943	0.241574	FALSE
Duration of longest sleep bout	47m	0.760657	0.00106042	0.00443055	1.93303	0.0532545	0.0904322	FALSE
Duration of longest sleep bout	47s	0.724802	0.00137729	0.00500474	2.40241	0.0163016	0.0430111	FALSE
Duration of longest sleep bout	4	0.752585	0.00136364	0.00551154	2.35263	0.0186559	0.0466397	FALSE
Duration of longest sleep bout	52	0.606845	0.00113219	0.00287974	1.93709	0.0527557	0.0904322	FALSE
Duration of longest sleep bout	55b	0.754643	0.00107402	0.00437735	1.9108	0.0560519	0.0942929	FALSE
Duration of longest sleep bout	5L	0.688745	0.00190455	0.00611893	3.12359	0.00179055	0.0127899	FALSE
Duration of longest sleep bout	5m	0.659922	0.00198973	0.0058508	3.26475	0.00109845	0.0111272	FALSE
Duration of longest sleep bout	5mv	0.647461	0.000886678	0.00251512	1.50178	0.133178	0.180337	FALSE
Duration of longest sleep bout	6a	0.717499	0.00194348	0.00687957	3.22681	0.00125489	0.0111272	FALSE
Duration of longest sleep bout	6d	0.698871	0.00134117	0.0044538	2.2196	0.026463	0.0560392	FALSE
Duration of longest sleep bout	6ma	0.686712	0.00101857	0.00325123	1.67214	0.0945208	0.142973	FALSE
Duration of longest sleep bout	6mp	0.676796	0.00153285	0.00474268	2.47302	0.0134104	0.0389334	FALSE
Duration of longest sleep bout	6r	0.779022	0.00133737	0.00605204	2.36869	0.0178656	0.0452931	FALSE
Duration of longest sleep bout	6v	0.742976	0.00122856	0.00477993	2.11445	0.0344958	0.0667661	FALSE
Duration of longest sleep bout	7AL	0.706662	0.00139013	0.00473902	2.31752	0.0204907	0.0491778	FALSE
Duration of longest sleep bout	7Am	0.726202	0.00235686	0.00860803	4.09473	4.25226e-05	0.00153081	TRUE
Duration of longest sleep bout	7PC	0.766498	0.000796477	0.003411	1.40772	0.159237	0.206207	FALSE
Duration of longest sleep bout	7PL	0.744907	0.00162604	0.0063743	2.92061	0.00349952	0.0170247	FALSE
Duration of longest sleep bout	7Pm	0.720702	0.00175415	0.00628058	3.05381	0.00226414	0.0138443	FALSE
Duration of longest sleep bout	7m	0.769758	0.000912764	0.00396437	1.63639	0.101783	0.149303	FALSE
Duration of longest sleep bout	8Ad	0.720985	0.00090932	0.00325904	1.53401	0.125051	0.171826	FALSE
Duration of longest sleep bout	8Av	0.752823	0.000734175	0.00297024	1.30018	0.193562	0.240284	FALSE
Duration of longest sleep bout	8BL	0.717087	0.00134581	0.00475697	2.29708	0.0216301	0.0497934	FALSE
Duration of longest sleep bout	8BM	0.693183	0.00124938	0.00407207	2.12685	0.0334518	0.0661684	FALSE
Duration of longest sleep bout	8C	0.79285	0.000197759	0.000954669	0.358472	0.719996	0.736359	FALSE
Duration of longest sleep bout	9-46d	0.763295	0.00171375	0.00723999	2.96757	0.00300711	0.0155816	FALSE
Duration of longest sleep bout	9a	0.782103	0.000994276	0.00456305	1.79054	0.0733902	0.116905	FALSE
Duration of longest sleep bout	9m	0.795799	0.000572632	0.00280426	1.05564	0.291152	0.338112	FALSE
Duration of longest sleep bout	9p	0.737032	0.00114077	0.00433804	1.97598	0.0481782	0.084195	FALSE
Duration of longest sleep bout	A1	0.612809	0.00118321	0.00305587	1.96464	0.049477	0.0856333	FALSE
Duration of longest sleep bout	A4	0.73251	0.000448046	0.001675	0.765936	0.443728	0.475423	FALSE
Duration of longest sleep bout	A5	0.761763	0.000172673	0.000724797	0.305962	0.759639	0.772514	FALSE
Duration of longest sleep bout	AAIC	0.651457	0.000272082	0.000780625	0.454773	0.64928	0.671669	FALSE
Duration of longest sleep bout	AIP	0.801918	0.00161676	0.00816209	3.02944	0.00245489	0.0138443	FALSE
Duration of longest sleep bout	AVI	0.669032	0.0013616	0.004114	2.30012	0.0214575	0.0497934	FALSE
Duration of longest sleep bout	DVT	0.780246	0.000827988	0.00376779	1.47928	0.13909	0.184089	FALSE
Duration of longest sleep bout	EC	0.6356	0.0019234	0.00527826	3.20371	0.00135999	0.0111272	FALSE
Duration of longest sleep bout	FEF	0.747989	0.0010589	0.00420181	1.86344	0.062423	0.104038	FALSE
Duration of longest sleep bout	FFC	0.969107	0.000411217	0.013311	1.61861	0.105555	0.153225	FALSE
Duration of longest sleep bout	FOP1	0.631156	0.000855927	0.00232057	1.41151	0.158117	0.206207	FALSE
Duration of longest sleep bout	FOP2	0.618607	0.000682003	0.00178819	1.14143	0.253713	0.30045	FALSE
Duration of longest sleep bout	FOP3	0.61268	0.000966394	0.00249508	1.64767	0.0994452	0.149168	FALSE
Duration of longest sleep bout	FOP4	0.647	0.000666253	0.0018874	1.12228	0.261762	0.305956	FALSE
Duration of longest sleep bout	FOP5	0.67996	0.00155053	0.00484481	2.58791	0.00966668	0.0320787	FALSE
Duration of longest sleep bout	FST	0.910173	0.00168464	0.0187542	3.94222	8.11553e-05	0.00167491	TRUE
Duration of longest sleep bout	H	0.660389	0.00120507	0.00354838	2.01342	0.0440914	0.0809843	FALSE
Duration of longest sleep bout	IFJa	0.783262	0.000587383	0.0027101	1.05136	0.293115	0.338209	FALSE
Duration of longest sleep bout	IFJp	0.766619	0.000910524	0.00390145	1.56602	0.117369	0.16505	FALSE
Duration of longest sleep bout	IFSa	0.818359	0.00166786	0.00918223	3.128	0.00176393	0.0127899	FALSE
Duration of longest sleep bout	IFSp	0.830673	0.00156757	0.00925766	3.02096	0.00252465	0.0138443	FALSE
Duration of longest sleep bout	IP0	0.85232	0.00123052	0.00833233	2.56611	0.0102958	0.0330936	FALSE
Duration of longest sleep bout	IP1	0.833159	0.00196578	0.0117823	3.90926	9.30503e-05	0.00167491	TRUE
Duration of longest sleep bout	IP2	0.781923	0.0013082	0.00599879	2.39851	0.0164762	0.0430111	FALSE
Duration of longest sleep bout	IPS1	0.841468	0.00107597	0.00678711	2.20023	0.0278082	0.0575343	FALSE
Duration of longest sleep bout	Ig	0.606242	0.00178944	0.00454451	3.04104	0.00236235	0.0138443	FALSE
Duration of longest sleep bout	LBelt	0.632675	0.00110454	0.00300698	1.858	0.0631917	0.104353	FALSE
Duration of longest sleep bout	LIPd	0.805042	0.00175455	0.00899961	3.21932	0.0012881	0.0111272	FALSE
Duration of longest sleep bout	LIPv	0.82784	0.000625489	0.00363318	1.2207	0.222222	0.265405	FALSE
Duration of longest sleep bout	LO1	0.913283	0.0011429	0.0131796	2.78983	0.00528125	0.0237656	FALSE
Duration of longest sleep bout	LO2	0.9434	0.00146366	0.0258594	4.50297	6.75959e-06	0.000597443	TRUE
Duration of longest sleep bout	LO3	0.915464	0.000514088	0.00608129	1.27813	0.201228	0.246401	FALSE
Duration of longest sleep bout	MBelt	0.624542	0.00140655	0.00374624	2.38812	0.0169491	0.0435835	FALSE
Duration of longest sleep bout	MIP	0.831159	0.00222775	0.0131944	4.41985	9.95739e-06	0.000597443	TRUE
Duration of longest sleep bout	MI	0.62731	0.000988815	0.00265319	1.68902	0.0912398	0.139179	FALSE
Duration of longest sleep bout	MST	0.875928	0.000858159	0.00691664	1.7728	0.0762859	0.120451	FALSE
Duration of longest sleep bout	MT	0.907733	0.000638729	0.00692258	1.58154	0.113779	0.161262	FALSE
Duration of longest sleep bout	OFC	0.711205	0.00119482	0.00413725	1.97669	0.0480977	0.084195	FALSE
Duration of longest sleep bout	OP1	0.636164	0.00171321	0.00470874	2.8699	0.00411271	0.0194812	FALSE
Duration of longest sleep bout	OP2-3	0.616842	0.00072837	0.00190096	1.2217	0.221843	0.265405	FALSE
Duration of longest sleep bout	OP4	0.693851	0.00160651	0.00524748	2.72088	0.00651954	0.0272911	FALSE
Duration of longest sleep bout	PBelt	0.673363	0.000746696	0.00228601	1.26279	0.206689	0.251378	FALSE
Duration of longest sleep bout	PCV	0.726982	0.000703031	0.00257504	1.21958	0.222645	0.265405	FALSE
Duration of longest sleep bout	PEF	0.766082	0.00150527	0.00643504	2.61688	0.00888401	0.0313553	FALSE
Duration of longest sleep bout	PF	0.79662	0.00220881	0.0108605	4.27511	1.92414e-05	0.000865865	TRUE
Duration of longest sleep bout	PFcm	0.675098	0.00215621	0.0066365	3.6558	0.000257398	0.00421197	TRUE
Duration of longest sleep bout	PFm	0.810994	0.00152041	0.00804424	3.03029	0.00244799	0.0138443	FALSE
Duration of longest sleep bout	PFop	0.727689	0.00225226	0.00827089	3.92017	8.89428e-05	0.00167491	TRUE
Duration of longest sleep bout	PFt	0.779517	0.00175218	0.00794702	3.20994	0.00133088	0.0111272	FALSE
Duration of longest sleep bout	PGi	0.865993	0.000430497	0.00321251	0.91094	0.362344	0.402604	FALSE
Duration of longest sleep bout	PGp	0.898104	0.000330456	0.00324306	0.788444	0.430452	0.466755	FALSE
Duration of longest sleep bout	PGs	0.828027	0.00113316	0.00658917	2.28548	0.022301	0.0497934	FALSE
Duration of longest sleep bout	PHA1	0.637959	0.00122446	0.0033821	2.12026	0.0340027	0.0665271	FALSE
Duration of longest sleep bout	PHA2	0.643702	0.00126169	0.0035411	2.09687	0.0360246	0.0688598	FALSE
Duration of longest sleep bout	PHA3	0.743842	0.000874751	0.00341489	1.47444	0.140388	0.184451	FALSE
Duration of longest sleep bout	PHT	0.860503	0.000858894	0.00615708	1.82463	0.0680796	0.110399	FALSE
Duration of longest sleep bout	PH	0.956133	0.000537979	0.012264	1.74506	0.080999	0.126781	FALSE
Duration of longest sleep bout	PIT	0.942002	0.000562479	0.00969824	1.69705	0.0897107	0.138016	FALSE
Duration of longest sleep bout	PI	0.646212	0.000939662	0.002656	1.59392	0.110979	0.159233	FALSE
Duration of longest sleep bout	POS1	0.675307	0.00147974	0.00455735	2.52113	0.0117099	0.0346709	FALSE
Duration of longest sleep bout	POS2	0.788471	0.00150994	0.00713824	2.7753	0.00552304	0.0242475	FALSE
Duration of longest sleep bout	PSL	0.755152	-4.30911e-05	-0.000175992	-0.0767989	0.938785	0.944029	FALSE
Duration of longest sleep bout	PeEc	0.746825	0.00129628	0.00512009	2.25897	0.0239017	0.051835	FALSE
Duration of longest sleep bout	Pir	0.667191	0.000984516	0.0029582	1.69868	0.0894037	0.138016	FALSE
Duration of longest sleep bout	PoI1	0.633864	0.000658014	0.00179719	1.13509	0.256359	0.301599	FALSE
Duration of longest sleep bout	PoI2	0.62793	0.00131871	0.00354425	2.27975	0.022639	0.0497934	FALSE
Duration of longest sleep bout	PreS	0.613708	0.0013128	0.00339846	2.29952	0.0214914	0.0497934	FALSE
Duration of longest sleep bout	ProS	0.621265	0.00206908	0.00546314	3.59201	0.000329352	0.00484752	TRUE
Duration of longest sleep bout	RI	0.635531	0.001879	0.00515544	3.22305	0.00127148	0.0111272	FALSE
Duration of longest sleep bout	RSC	0.653948	0.000301695	0.000871818	0.526942	0.598243	0.626068	FALSE
Duration of longest sleep bout	SCEF	0.675933	0.000324397	0.00100102	0.539686	0.589423	0.620445	FALSE
Duration of longest sleep bout	SFL	0.683438	0.00172258	0.00544154	2.85524	0.00430724	0.0198796	FALSE
Duration of longest sleep bout	STGa	0.702859	0.00108236	0.00364258	1.81913	0.0689153	0.110757	FALSE
Duration of longest sleep bout	STSda	0.749762	0.000935921	0.00374013	1.63524	0.102023	0.149303	FALSE
Duration of longest sleep bout	STSdp	0.757123	0.000887094	0.00365245	1.50151	0.133249	0.180337	FALSE
Duration of longest sleep bout	STSva	0.738781	0.00194065	0.0074292	3.34068	0.000838085	0.010057	FALSE
Duration of longest sleep bout	STSvp	0.755216	0.00115311	0.00471071	1.98971	0.0466438	0.0839589	FALSE
Duration of longest sleep bout	STV	0.821469	-0.000125796	-0.000704619	-0.23556	0.813778	0.822921	FALSE
Duration of longest sleep bout	TA2	0.661009	0.00095734	0.00282408	1.59176	0.111463	0.159233	FALSE
Duration of longest sleep bout	TE1a	0.756956	0.00112491	0.00462843	1.9986	0.0456726	0.0830411	FALSE
Duration of longest sleep bout	TE1m	0.733703	0.0026488	0.00994681	4.52502	6.09291e-06	0.000597443	TRUE
Duration of longest sleep bout	TE1p	0.78835	0.00155604	0.00735195	2.94451	0.00324037	0.0162018	FALSE
Duration of longest sleep bout	TE2a	0.740873	0.00139318	0.00537641	2.40968	0.0159803	0.0430111	FALSE
Duration of longest sleep bout	TE2p	0.845258	0.00115856	0.00748703	2.16447	0.0304467	0.0622774	FALSE
Duration of longest sleep bout	TF	0.831945	0.00115969	0.00690065	2.13053	0.0331466	0.0661684	FALSE
Duration of longest sleep bout	TGd	0.759039	0.000726924	0.00301676	1.3098	0.190288	0.239523	FALSE
Duration of longest sleep bout	TGv	0.716177	0.0015166	0.00534346	2.60999	0.009065	0.0313788	FALSE
Duration of longest sleep bout	TPOJ1	0.856961	0.00150775	0.0105408	2.96526	0.00302977	0.0155816	FALSE
Duration of longest sleep bout	TPOJ2	0.882211	0.000732346	0.00621747	1.55508	0.119951	0.167374	FALSE
Duration of longest sleep bout	TPOJ3	0.881159	0.0010511	0.00884455	2.27899	0.0226836	0.0497934	FALSE
Duration of longest sleep bout	V1	0.902157	0.000585878	0.00598791	1.48086	0.138669	0.184089	FALSE
Duration of longest sleep bout	V2	0.914729	0.000780911	0.00915803	2.13734	0.0325887	0.0659098	FALSE
Duration of longest sleep bout	V3A	0.81234	0.00166503	0.00887262	3.16799	0.00153853	0.0120407	FALSE
Duration of longest sleep bout	V3B	0.811534	0.0013148	0.00697632	2.45127	0.0142486	0.0407104	FALSE
Duration of longest sleep bout	V3CD	0.884058	0.00141627	0.0122153	3.22351	0.00126944	0.0111272	FALSE
Duration of longest sleep bout	V3	0.934063	0.000317359	0.00481308	0.991892	0.321269	0.3637	FALSE
Duration of longest sleep bout	V4	0.95886	0.000727091	0.0176735	2.64148	0.00826448	0.0297521	FALSE
Duration of longest sleep bout	V4t	0.936512	0.00104657	0.0164844	3.11437	0.00184743	0.0127899	FALSE
Duration of longest sleep bout	V6A	0.749557	0.000937176	0.00374208	1.64268	0.100474	0.149303	FALSE
Duration of longest sleep bout	V6	0.740729	0.000603379	0.00232721	0.975644	0.329259	0.368116	FALSE
Duration of longest sleep bout	V7	0.814522	0.00133984	0.0072237	2.51994	0.0117496	0.0346709	FALSE
Duration of longest sleep bout	V8	0.899144	0.00173372	0.01719	3.94962	7.86893e-05	0.00167491	TRUE
Duration of longest sleep bout	VIP	0.760964	0.00223856	0.00936496	3.95109	7.82104e-05	0.00167491	TRUE
Duration of longest sleep bout	VMV1	0.671622	0.00145136	0.00441978	2.40076	0.0163749	0.0430111	FALSE
Duration of longest sleep bout	VMV2	0.728718	0.00144575	0.00532932	2.31774	0.0204789	0.0491778	FALSE
Duration of longest sleep bout	VMV3	0.817498	0.00168247	0.00921889	3.06575	0.0021757	0.0138443	FALSE
Duration of longest sleep bout	VVC	0.909803	0.00101943	0.0113023	2.3211	0.0202971	0.0491778	FALSE
Duration of longest sleep bout	a10p	0.757456	0.000461273	0.00190181	0.820533	0.411927	0.449375	FALSE
Duration of longest sleep bout	a24	0.676766	0.0002306	0.000713415	0.392249	0.694881	0.714734	FALSE
Duration of longest sleep bout	a24pr	0.61353	0.00131576	0.00340457	2.20066	0.0277776	0.0575343	FALSE
Duration of longest sleep bout	a32pr	0.640978	0.00152759	0.00425486	2.58313	0.00980181	0.0320787	FALSE
Duration of longest sleep bout	a47r	0.788922	0.000411734	0.00195063	0.78254	0.433912	0.467689	FALSE
Duration of longest sleep bout	a9-46v	0.760203	0.000757073	0.00315713	1.35838	0.174366	0.221028	FALSE
Duration of longest sleep bout	d23ab	0.666514	0.000502374	0.00150643	0.852338	0.394042	0.432486	FALSE
Duration of longest sleep bout	d32	0.679126	0.000277976	0.00086631	0.476822	0.633497	0.65913	FALSE
Duration of longest sleep bout	i6-8	0.711526	0.00119801	0.00415293	2.06815	0.0386455	0.0724603	FALSE
Duration of longest sleep bout	p10p	0.767113	0.000853979	0.00366692	1.53656	0.124426	0.171826	FALSE
Duration of longest sleep bout	p24	0.643753	0.00082202	0.00230744	1.36407	0.172571	0.220303	FALSE
Duration of longest sleep bout	p24pr	0.610641	0.00060576	0.00155579	1.04194	0.29746	0.341037	FALSE
Duration of longest sleep bout	p32	0.711945	0.00148219	0.00514553	2.52052	0.0117301	0.0346709	FALSE
Duration of longest sleep bout	p32pr	0.628686	0.00210899	0.0056798	3.57605	0.000350098	0.00484752	TRUE
Duration of longest sleep bout	p47r	0.753034	0.0016687	0.00675683	3.01935	0.00253812	0.0138443	FALSE
Duration of longest sleep bout	p9-46v	0.812764	0.00130078	0.00694727	2.41237	0.0158632	0.0430111	FALSE
Duration of longest sleep bout	pOFC	0.642639	0.000782141	0.00218865	1.30181	0.193006	0.240284	FALSE
Duration of longest sleep bout	s32	0.679027	0.000819556	0.00255335	1.38002	0.167604	0.215491	FALSE
Duration of longest sleep bout	s6-8	0.67794	0.00123697	0.00384079	2.04261	0.0411114	0.0762891	FALSE
Duration of longest sleep bout	v23ab	0.704926	2.98893e-05	0.000101294	0.0497076	0.960356	0.960356	FALSE
PHQ-2	10d	0.790765	-0.000871391	-0.00416465	-1.59799	0.110055	0.127806	FALSE
PHQ-2	10pp	0.763467	-0.000903084	-0.003818	-1.57233	0.115884	0.132861	FALSE
PHQ-2	10r	0.776091	-0.00140914	-0.00629335	-2.50442	0.0122706	0.0210054	FALSE
PHQ-2	10v	0.784642	-0.00171713	-0.0079734	-3.12818	0.00176061	0.00495173	TRUE
PHQ-2	11l	0.772188	-0.00120893	-0.00530668	-2.12259	0.0337967	0.0479008	FALSE
PHQ-2	13l	0.711346	-0.00127213	-0.00440709	-2.10241	0.0355254	0.0495704	FALSE
PHQ-2	1	0.762181	-0.00167916	-0.00706068	-2.88519	0.00391461	0.00891937	TRUE
PHQ-2	23c	0.656058	-0.00164631	-0.00478661	-2.72941	0.0063486	0.0128399	FALSE
PHQ-2	23d	0.623485	-0.00198796	-0.00527991	-3.33936	0.000840745	0.00315279	TRUE
PHQ-2	24dd	0.634245	-0.00183151	-0.00500748	-3.01804	0.00254633	0.00651356	TRUE
PHQ-2	24dv	0.606154	-0.00202993	-0.00515413	-3.37664	0.000734723	0.00293889	TRUE
PHQ-2	25	0.6335	-0.00061206	-0.00167001	-0.99017	0.322099	0.333206	FALSE
PHQ-2	2	0.757875	-0.00207003	-0.00854942	-3.52427	0.000425292	0.00196288	TRUE
PHQ-2	31a	0.657647	-0.000967215	-0.0028252	-1.61189	0.106996	0.125878	FALSE
PHQ-2	31pd	0.71957	-0.00072248	-0.00257633	-1.22154	0.221892	0.236335	FALSE
PHQ-2	31pv	0.675048	-0.000996024	-0.00306514	-1.63384	0.102302	0.123587	FALSE
PHQ-2	33pr	0.612426	-0.00146161	-0.00377117	-2.45024	0.014282	0.0235849	FALSE
PHQ-2	3a	0.69736	-0.00209208	-0.00691278	-3.38716	0.000707114	0.00293889	TRUE
PHQ-2	3b	0.747016	-0.0015226	-0.00601855	-2.55486	0.0106281	0.0189412	FALSE
PHQ-2	43	0.675598	-0.000887769	-0.00273663	-1.44614	0.148147	0.16563	FALSE
PHQ-2	44	0.728834	-0.001652	-0.00609219	-2.75372	0.00589574	0.0120595	FALSE
PHQ-2	45	0.770775	-0.0023559	-0.0102777	-4.07903	4.53418e-05	0.000508679	TRUE
PHQ-2	46	0.764491	-0.00128629	-0.00546173	-2.22263	0.0262484	0.0390471	FALSE
PHQ-2	47l	0.753269	-0.00169482	-0.00686909	-2.95086	0.00317141	0.00731864	TRUE
PHQ-2	47m	0.760657	-0.000743856	-0.00310791	-1.31222	0.189456	0.204204	FALSE
PHQ-2	47s	0.724802	-0.002112	-0.00767447	-3.58308	0.000340106	0.00176426	TRUE
PHQ-2	4	0.752585	-0.00124402	-0.00502807	-2.08183	0.0373665	0.0513432	FALSE
PHQ-2	52	0.606845	-0.00170329	-0.00433235	-2.83479	0.00458871	0.0100728	FALSE
PHQ-2	55b	0.754643	-0.00123995	-0.00505364	-2.13671	0.0326295	0.0466136	FALSE
PHQ-2	5L	0.688745	-0.00112914	-0.0036277	-1.79891	0.0720437	0.0900546	FALSE
PHQ-2	5m	0.659922	-0.00125748	-0.00369761	-2.01644	0.0437626	0.0592276	FALSE
PHQ-2	5mv	0.647461	-0.00107818	-0.00305834	-1.76741	0.0771707	0.095142	FALSE
PHQ-2	6a	0.717499	-0.00155532	-0.00550554	-2.53074	0.0113874	0.0200954	FALSE
PHQ-2	6d	0.698871	-0.000560651	-0.00186183	-0.899888	0.368187	0.378707	FALSE
PHQ-2	6ma	0.686712	-0.00165509	-0.00528297	-2.65107	0.00802789	0.0155621	FALSE
PHQ-2	6mp	0.676796	-0.000494701	-0.00153062	-0.776086	0.437705	0.445123	FALSE
PHQ-2	6r	0.779022	-0.000891302	-0.00403344	-1.54514	0.122324	0.139356	FALSE
PHQ-2	6v	0.742976	-0.00113562	-0.00441836	-1.90524	0.0567583	0.0734999	FALSE
PHQ-2	7AL	0.706662	-0.00207439	-0.00707167	-3.35795	0.000786222	0.00307652	TRUE
PHQ-2	7Am	0.726202	-0.0018282	-0.00667719	-3.08065	0.00206738	0.0056383	TRUE
PHQ-2	7PC	0.766498	-0.00167126	-0.00715735	-2.85451	0.00431326	0.0096853	TRUE
PHQ-2	7PL	0.744907	-0.00244801	-0.00959654	-4.24852	2.15842e-05	0.000326652	TRUE
PHQ-2	7Pm	0.720702	-0.00165626	-0.00593008	-2.78599	0.00533983	0.0111764	FALSE
PHQ-2	7m	0.769758	-0.00146492	-0.00636252	-2.57701	0.00997072	0.0179473	FALSE
PHQ-2	8Ad	0.720985	-0.000466394	-0.00167157	-0.768695	0.44208	0.447048	FALSE
PHQ-2	8Av	0.752823	-0.00114461	-0.00463071	-1.99071	0.0465224	0.0624928	FALSE
PHQ-2	8BL	0.717087	-0.00150989	-0.00533695	-2.52019	0.0117344	0.0205068	FALSE
PHQ-2	8BM	0.693183	-0.00187899	-0.00612415	-3.13455	0.00172288	0.00492251	TRUE
PHQ-2	8C	0.79285	-0.00200341	-0.00967129	-3.53024	0.000415821	0.00196288	TRUE
PHQ-2	9-46d	0.763295	-0.000637146	-0.00269172	-1.08538	0.277761	0.29068	FALSE
PHQ-2	9a	0.782103	-0.000746939	-0.00342794	-1.31701	0.187847	0.203689	FALSE
PHQ-2	9m	0.795799	-0.00103206	-0.00505412	-1.85272	0.063932	0.0812582	FALSE
PHQ-2	9p	0.737032	-0.00179046	-0.00680867	-3.00496	0.00265835	0.00664587	TRUE
PHQ-2	A1	0.612809	-0.00142427	-0.00367846	-2.29676	0.0216393	0.0341673	FALSE
PHQ-2	A4	0.73251	-0.000735962	-0.00275137	-1.23192	0.217988	0.233559	FALSE
PHQ-2	A5	0.761763	-0.00187067	-0.00785216	-3.23092	0.00123526	0.00376859	TRUE
PHQ-2	AAIC	0.651457	-0.00202991	-0.00582399	-3.31176	0.000928237	0.00323962	TRUE
PHQ-2	AIP	0.801918	-0.00178321	-0.0090024	-3.24873	0.0011605	0.00360156	TRUE
PHQ-2	AVI	0.669032	-0.00195978	-0.00592134	-3.2168	0.00129769	0.00389308	TRUE
PHQ-2	DVT	0.780246	-0.00153425	-0.00698168	-2.63991	0.00829713	0.0158881	FALSE
PHQ-2	EC	0.6356	-0.00170944	-0.0046911	-2.78668	0.00532846	0.0111764	FALSE
PHQ-2	FEF	0.747989	-0.000900386	-0.00357281	-1.53659	0.124406	0.140836	FALSE
PHQ-2	FFC	0.969107	-0.00106334	-0.0344201	-4.096	4.21471e-05	0.000508679	TRUE
PHQ-2	FOP1	0.631156	-0.000738717	-0.00200279	-1.1864	0.235476	0.247869	FALSE
PHQ-2	FOP2	0.618607	-0.00201246	-0.0052766	-3.28518	0.00102035	0.00323962	TRUE
PHQ-2	FOP3	0.61268	-0.00137255	-0.00354372	-2.26337	0.0236202	0.0362411	FALSE
PHQ-2	FOP4	0.647	-0.00117986	-0.00334237	-1.93964	0.0524335	0.0688907	FALSE
PHQ-2	FOP5	0.67996	-0.00139316	-0.00435308	-2.26385	0.0235904	0.0362411	FALSE
PHQ-2	FST	0.910173	-0.00163801	-0.0182352	-3.74546	0.000180404	0.00119657	TRUE
PHQ-2	H	0.660389	-0.00219736	-0.00647022	-3.58901	0.000332467	0.00176426	TRUE
PHQ-2	IFJa	0.783262	-0.00161345	-0.00744424	-2.80494	0.00503593	0.0107913	FALSE
PHQ-2	IFJp	0.766619	-0.0017551	-0.0075203	-2.95513	0.00312784	0.00731184	TRUE
PHQ-2	IFSa	0.818359	-0.00181348	-0.00998388	-3.32444	0.00088703	0.00323962	TRUE
PHQ-2	IFSp	0.830673	-0.00140513	-0.00829834	-2.63481	0.00842275	0.0159589	FALSE
PHQ-2	IP0	0.85232	-0.00164655	-0.0111495	-3.34574	0.00082165	0.00314674	TRUE
PHQ-2	IP1	0.833159	-0.00241224	-0.0144583	-4.69824	2.63599e-06	7.03143e-05	TRUE
PHQ-2	IP2	0.781923	-0.0017135	-0.00785733	-3.06107	0.00220749	0.00584335	TRUE
PHQ-2	IPS1	0.841468	-0.00207802	-0.0131079	-4.12191	3.76768e-05	0.000508679	TRUE
PHQ-2	Ig	0.606242	-0.000978743	-0.00248564	-1.6238	0.104429	0.123666	FALSE
PHQ-2	LBelt	0.632675	-0.000855894	-0.00233007	-1.40539	0.159917	0.176455	FALSE
PHQ-2	LIPd	0.805042	-0.0022815	-0.0117025	-4.06693	4.77606e-05	0.000508679	TRUE
PHQ-2	LIPv	0.82784	-0.0025927	-0.0150598	-4.88838	1.02201e-06	4.59906e-05	TRUE
PHQ-2	LO1	0.913283	-0.00160267	-0.0184815	-3.81596	0.000135929	0.00111215	TRUE
PHQ-2	LO2	0.9434	-0.00110281	-0.0194841	-3.28461	0.00102242	0.00323962	TRUE
PHQ-2	LO3	0.915464	-0.00201914	-0.0238849	-4.93382	8.10762e-07	4.59906e-05	TRUE
PHQ-2	MBelt	0.624542	-0.00111102	-0.00295911	-1.83685	0.0662417	0.0833811	FALSE
PHQ-2	MIP	0.831159	-0.00245007	-0.0145111	-4.69073	2.73445e-06	7.03143e-05	TRUE
PHQ-2	MI	0.62731	-0.00138827	-0.00372499	-2.30953	0.0209212	0.0333258	FALSE
PHQ-2	MST	0.875928	-0.001633	-0.0131617	-3.29485	0.000985916	0.00323962	TRUE
PHQ-2	MT	0.907733	-0.001894	-0.0205273	-4.55902	5.15981e-06	0.000103196	TRUE
PHQ-2	OFC	0.711205	-0.00186533	-0.00645899	-2.98076	0.00287768	0.00692691	TRUE
PHQ-2	OP1	0.636164	-0.00106321	-0.00292221	-1.73569	0.0826282	0.101177	FALSE
PHQ-2	OP2-3	0.616842	-0.00127488	-0.00332729	-2.08506	0.0370727	0.0513314	FALSE
PHQ-2	OP4	0.693851	-0.00116828	-0.00381606	-1.94644	0.051612	0.0688159	FALSE
PHQ-2	PBelt	0.673363	-0.00167714	-0.00513456	-2.75404	0.00589011	0.0120595	FALSE
PHQ-2	PCV	0.726982	-0.00130551	-0.00478178	-2.20313	0.0275935	0.040055	FALSE
PHQ-2	PEF	0.766082	-0.00133985	-0.00572784	-2.25123	0.0243783	0.0365675	FALSE
PHQ-2	PF	0.79662	-0.00151248	-0.00743669	-2.85121	0.00435839	0.0096853	TRUE
PHQ-2	PFcm	0.675098	-0.00216229	-0.00665521	-3.5713	0.000355778	0.00177889	TRUE
PHQ-2	PFm	0.810994	-0.00174841	-0.00925058	-3.39428	0.000688989	0.00293889	TRUE
PHQ-2	PFop	0.727689	-0.00134388	-0.0049351	-2.27362	0.0229957	0.0359933	FALSE
PHQ-2	PFt	0.779517	-0.000787871	-0.00357339	-1.40252	0.160771	0.176455	FALSE
PHQ-2	PGi	0.865993	-0.001584	-0.0118203	-3.28366	0.00102588	0.00323962	TRUE
PHQ-2	PGp	0.898104	-0.00112647	-0.011055	-2.62779	0.00859867	0.0161059	FALSE
PHQ-2	PGs	0.828027	-0.00152815	-0.00888599	-2.97251	0.0029561	0.0070013	TRUE
PHQ-2	PHA1	0.637959	-0.00153395	-0.00423694	-2.58592	0.00971668	0.0176667	FALSE
PHQ-2	PHA2	0.643702	-0.00232528	-0.00652623	-3.77252	0.00016192	0.00118056	TRUE
PHQ-2	PHA3	0.743842	-0.00183094	-0.0071477	-2.97985	0.00288621	0.00692691	TRUE
PHQ-2	PHT	0.860503	-0.0019211	-0.0137716	-3.9335	8.39079e-05	0.000794917	TRUE
PHQ-2	PH	0.956133	-0.00152888	-0.0348531	-4.84285	1.28635e-06	4.63088e-05	TRUE
PHQ-2	PIT	0.942002	-0.00084302	-0.0145353	-2.50157	0.0123698	0.0210054	FALSE
PHQ-2	PI	0.646212	-0.00227176	-0.00642124	-3.75958	0.000170526	0.00118056	TRUE
PHQ-2	POS1	0.675307	-0.00161091	-0.00496133	-2.69458	0.00705178	0.0141036	FALSE
PHQ-2	POS2	0.788471	-0.00177484	-0.00839053	-3.16899	0.00153128	0.00451299	TRUE
PHQ-2	PSL	0.755152	-0.0022871	-0.00934091	-3.94054	8.14842e-05	0.000794917	TRUE
PHQ-2	PeEc	0.746825	-0.00136789	-0.00540295	-2.31384	0.0206835	0.0332413	FALSE
PHQ-2	Pir	0.667191	-0.00146621	-0.00440556	-2.46338	0.013769	0.0229484	FALSE
PHQ-2	PoI1	0.633864	-0.00222353	-0.00607298	-3.7376	0.000186133	0.00119657	TRUE
PHQ-2	PoI2	0.62793	-0.000988606	-0.00265704	-1.66902	0.0951237	0.115691	FALSE
PHQ-2	PreS	0.613708	-0.00208919	-0.00540833	-3.55034	0.000385325	0.00187455	TRUE
PHQ-2	ProS	0.621265	-0.00212734	-0.00561696	-3.60849	0.000308497	0.00176426	TRUE
PHQ-2	RI	0.635531	-0.00128171	-0.00351664	-2.14319	0.0321058	0.0462324	FALSE
PHQ-2	RSC	0.653948	-0.0013292	-0.00384105	-2.2579	0.0239594	0.0362411	FALSE
PHQ-2	SCEF	0.675933	-0.00283283	-0.00874147	-4.59691	4.30583e-06	9.68811e-05	TRUE
PHQ-2	SFL	0.683438	-0.00195468	-0.00617472	-3.16461	0.00155447	0.00451299	TRUE
PHQ-2	STGa	0.702859	-0.00172491	-0.00580501	-2.82251	0.00476816	0.0103406	FALSE
PHQ-2	STSda	0.749762	-0.00142252	-0.00568467	-2.41869	0.0155824	0.0254985	FALSE
PHQ-2	STSdp	0.757123	-0.00205713	-0.00846984	-3.37819	0.000730597	0.00293889	TRUE
PHQ-2	STSva	0.738781	-0.001806	-0.00691372	-3.03211	0.00243063	0.00634078	TRUE
PHQ-2	STSvp	0.755216	-0.00180233	-0.00736291	-3.01532	0.00256924	0.00651356	TRUE
PHQ-2	STV	0.821469	-0.000780575	-0.0043722	-1.42441	0.154338	0.171487	FALSE
PHQ-2	TA2	0.661009	-0.00155077	-0.00457465	-2.50929	0.0121027	0.020947	FALSE
PHQ-2	TE1a	0.756956	-0.000615431	-0.00253218	-1.06909	0.285039	0.296572	FALSE
PHQ-2	TE1m	0.733703	-0.0022001	-0.00826184	-3.69297	0.000222051	0.00137824	TRUE
PHQ-2	TE1p	0.78835	-0.00169401	-0.00800382	-3.12036	0.00180806	0.00500694	TRUE
PHQ-2	TE2a	0.740873	-0.00141905	-0.00547625	-2.3932	0.0167084	0.0270947	FALSE
PHQ-2	TE2p	0.845258	-0.00121837	-0.00787357	-2.2145	0.0268017	0.0395436	FALSE
PHQ-2	TF	0.831945	-0.00149249	-0.00888094	-2.68159	0.00733144	0.0145017	FALSE
PHQ-2	TGd	0.759039	-0.00150236	-0.00623488	-2.62461	0.0086793	0.0161059	FALSE
PHQ-2	TGv	0.716177	-0.000374544	-0.00131964	-0.623246	0.533127	0.536106	FALSE
PHQ-2	TPOJ1	0.856961	-0.000447319	-0.00312725	-0.854592	0.392784	0.401711	FALSE
PHQ-2	TPOJ2	0.882211	-0.000719055	-0.00610463	-1.48613	0.137257	0.154414	FALSE
PHQ-2	TPOJ3	0.881159	-0.000950274	-0.00799614	-2.02102	0.043287	0.0590277	FALSE
PHQ-2	V1	0.902157	-0.00100853	-0.0103076	-2.4693	0.0135435	0.0227834	FALSE
PHQ-2	V2	0.914729	-0.000729492	-0.00855502	-1.93392	0.0531321	0.0693027	FALSE
PHQ-2	V3A	0.81234	-0.000334259	-0.0017812	-0.618568	0.536206	0.536206	FALSE
PHQ-2	V3B	0.811534	-0.00122635	-0.00650703	-2.20934	0.0271587	0.0397445	FALSE
PHQ-2	V3CD	0.884058	-0.00162807	-0.0140421	-3.5945	0.000325539	0.00176426	TRUE
PHQ-2	V3	0.934063	-0.000536858	-0.008142	-1.62811	0.103512	0.123666	FALSE
PHQ-2	V4	0.95886	-0.00052746	-0.012821	-1.88572	0.059343	0.0762981	FALSE
PHQ-2	V4t	0.936512	-0.00175142	-0.0275864	-5.04511	4.55951e-07	4.59309e-05	TRUE
PHQ-2	V6A	0.749557	-0.0022506	-0.0089865	-3.843	0.000121795	0.00104395	TRUE
PHQ-2	V6	0.740729	-0.00168881	-0.00651367	-2.65055	0.00804044	0.0155621	FALSE
PHQ-2	V7	0.814522	-0.00205286	-0.0110679	-3.76359	0.000167816	0.00118056	TRUE
PHQ-2	V8	0.899144	-0.00175284	-0.0173795	-3.88247	0.000103625	0.000932623	TRUE
PHQ-2	VIP	0.760964	-0.00235988	-0.0098725	-4.06556	4.80419e-05	0.000508679	TRUE
PHQ-2	VMV1	0.671622	-0.00120427	-0.00366733	-1.94202	0.0521441	0.0688907	FALSE
PHQ-2	VMV2	0.728718	-0.00321016	-0.0118333	-5.0235	5.10343e-07	4.59309e-05	TRUE
PHQ-2	VMV3	0.817498	-0.00239677	-0.0131328	-4.24653	2.17768e-05	0.000326652	TRUE
PHQ-2	VVC	0.909803	-0.00118988	-0.0131921	-2.61448	0.00894087	0.016422	FALSE
PHQ-2	a10p	0.757456	-0.00121184	-0.00499638	-2.10941	0.0349175	0.0491028	FALSE
PHQ-2	a24	0.676766	-0.00186899	-0.00578216	-3.07184	0.00212938	0.00572072	TRUE
PHQ-2	a24pr	0.61353	-0.00113276	-0.00293103	-1.85153	0.0641037	0.0812582	FALSE
PHQ-2	a32pr	0.640978	-0.00216479	-0.00602969	-3.58083	0.000343051	0.00176426	TRUE
PHQ-2	a47r	0.788922	-0.000963402	-0.0045642	-1.78949	0.0735468	0.0912994	FALSE
PHQ-2	a9-46v	0.760203	-0.00197346	-0.00822971	-3.45907	0.000542811	0.00244265	TRUE
PHQ-2	d23ab	0.666514	-0.000957357	-0.00287075	-1.5863	0.112683	0.130018	FALSE
PHQ-2	d32	0.679126	-0.00215588	-0.00671879	-3.58149	0.000342185	0.00176426	TRUE
PHQ-2	i6-8	0.711526	-0.00226356	-0.00784665	-3.78229	0.000155697	0.00118056	TRUE
PHQ-2	p10p	0.767113	-0.000796202	-0.00341883	-1.39809	0.162098	0.176834	FALSE
PHQ-2	p24	0.643753	-0.000747263	-0.0020976	-1.2088	0.22675	0.240089	FALSE
PHQ-2	p24pr	0.610641	-0.00178807	-0.00459234	-2.9845	0.0028427	0.00692691	TRUE
PHQ-2	p32	0.711945	-0.00199216	-0.00691591	-3.29197	0.000996041	0.00323962	TRUE
PHQ-2	p32pr	0.628686	-0.00205133	-0.00552452	-3.40064	0.000673163	0.00293889	TRUE
PHQ-2	p47r	0.753034	-0.00128945	-0.00522117	-2.26031	0.0238093	0.0362411	FALSE
PHQ-2	p9-46v	0.812764	-0.00090122	-0.00481329	-1.62589	0.103984	0.123666	FALSE
PHQ-2	pOFC	0.642639	-0.000986437	-0.00276033	-1.60028	0.109547	0.127806	FALSE
PHQ-2	s32	0.679027	-0.00201164	-0.00626732	-3.29136	0.000998208	0.00323962	TRUE
PHQ-2	s6-8	0.67794	-0.00271386	-0.00842656	-4.37334	1.2278e-05	0.000221003	TRUE
PHQ-2	v23ab	0.704926	-0.0020183	-0.00684	-3.28633	0.00101622	0.00323962	TRUE
Cognition	10d	0.790765	0.000275113	0.00131485	1.90175	0.0572189	0.145062	FALSE
Cognition	10pp	0.763467	9.79463e-05	0.000414091	0.645478	0.518625	0.648281	FALSE
Cognition	10r	0.776091	0.000301826	0.00134798	2.02793	0.0425808	0.112714	FALSE
Cognition	10v	0.784642	8.25662e-05	0.000383391	0.568945	0.5694	0.68328	FALSE
Cognition	11l	0.772188	0.000114286	0.000501669	0.757967	0.44848	0.573653	FALSE
Cognition	13l	0.711346	0.000143121	0.000495822	0.89128	0.37279	0.514828	FALSE
Cognition	1	0.762181	0.000123676	0.000520044	0.802587	0.422223	0.546965	FALSE
Cognition	23c	0.656058	0.000174992	0.000508784	1.09052	0.275497	0.42025	FALSE
Cognition	23d	0.623485	0.000236633	0.000628483	1.4968	0.134461	0.275035	FALSE
Cognition	24dd	0.634245	1.89551e-06	5.18244e-06	0.0117888	0.990594	0.990594	FALSE
Cognition	24dv	0.606154	-1.38866e-05	-3.5259e-05	-0.0871742	0.930534	0.946306	FALSE
Cognition	25	0.6335	0.000197485	0.000538841	1.20163	0.22952	0.372195	FALSE
Cognition	2	0.757875	0.000230198	0.000950738	1.48349	0.137962	0.279024	FALSE
Cognition	31a	0.657647	0.000277632	0.000810952	1.73663	0.082468	0.188562	FALSE
Cognition	31pd	0.71957	1.50966e-05	5.38338e-05	0.0964754	0.923144	0.945069	FALSE
Cognition	31pv	0.675048	-9.33206e-05	-0.000287182	-0.57718	0.563824	0.68113	FALSE
Cognition	33pr	0.612426	0.00034998	0.000903002	2.22299	0.0262278	0.0761452	FALSE
Cognition	3a	0.69736	0.000302085	0.000998168	1.84481	0.0650808	0.15731	FALSE
Cognition	3b	0.747016	0.000253559	0.00100227	1.59677	0.110332	0.239275	FALSE
Cognition	43	0.675598	8.41764e-05	0.000259482	0.516751	0.605336	0.71216	FALSE
Cognition	44	0.728834	0.000378428	0.00139556	2.37936	0.0173522	0.0538517	FALSE
Cognition	45	0.770775	0.000509263	0.00222167	3.34363	0.000828454	0.00532577	TRUE
Cognition	46	0.764491	0.000456774	0.00193952	2.99375	0.00275922	0.0134232	FALSE
Cognition	47l	0.753269	0.000278461	0.0011286	1.83882	0.0659567	0.15731	FALSE
Cognition	47m	0.760657	0.000131852	0.000550893	0.877178	0.380401	0.514828	FALSE
Cognition	47s	0.724802	0.000102679	0.00037311	0.656495	0.511513	0.643863	FALSE
Cognition	4	0.752585	0.000296832	0.00119973	1.87148	0.0612938	0.153234	FALSE
Cognition	52	0.606845	0.000100846	0.000256505	0.630226	0.528554	0.655085	FALSE
Cognition	55b	0.754643	0.000824806	0.00336165	5.35322	8.73851e-08	5.24311e-06	TRUE
Cognition	5L	0.688745	0.000402755	0.00129397	2.41713	0.0156525	0.0512264	FALSE
Cognition	5m	0.659922	-3.31546e-05	-9.74913e-05	-0.200903	0.840777	0.890234	FALSE
Cognition	5mv	0.647461	4.55975e-05	0.00012934	0.281709	0.77817	0.858862	FALSE
Cognition	6a	0.717499	0.000517588	0.00183216	3.18312	0.00145926	0.00847314	TRUE
Cognition	6d	0.698871	0.000231887	0.000770057	1.40829	0.159062	0.304586	FALSE
Cognition	6ma	0.686712	0.000203228	0.000648693	1.22856	0.219253	0.36207	FALSE
Cognition	6mp	0.676796	0.000102588	0.000317411	0.605487	0.544862	0.667179	FALSE
Cognition	6r	0.779022	0.000461783	0.00208972	3.00227	0.00268316	0.0134158	FALSE
Cognition	6v	0.742976	0.000271712	0.00105715	1.73176	0.0833315	0.188562	FALSE
Cognition	7AL	0.706662	0.000209427	0.000713946	1.2813	0.200105	0.34839	FALSE
Cognition	7Am	0.726202	0.000315064	0.00115072	1.997	0.0458393	0.119581	FALSE
Cognition	7PC	0.766498	0.00036896	0.00158011	2.38562	0.0170598	0.0538517	FALSE
Cognition	7PL	0.744907	0.000171043	0.000670513	1.11882	0.263232	0.408463	FALSE
Cognition	7Pm	0.720702	4.36249e-05	0.000156195	0.276042	0.782518	0.858862	FALSE
Cognition	7m	0.769758	0.000325751	0.00141482	2.16367	0.0305018	0.0844666	FALSE
Cognition	8Ad	0.720985	0.000591687	0.00212063	3.68199	0.000232048	0.00192536	TRUE
Cognition	8Av	0.752823	0.000559512	0.00226361	3.67842	0.000235322	0.00192536	TRUE
Cognition	8BL	0.717087	0.000522085	0.00184539	3.2789	0.00104396	0.00647975	TRUE
Cognition	8BM	0.693183	0.000410279	0.00133721	2.57893	0.00991787	0.036433	FALSE
Cognition	8C	0.79285	0.000463198	0.00223605	3.08625	0.00202987	0.0104393	FALSE
Cognition	9-46d	0.763295	0.00062486	0.00263982	4.00223	6.29809e-05	0.000666856	TRUE
Cognition	9a	0.782103	0.000304055	0.0013954	2.02914	0.0424578	0.112714	FALSE
Cognition	9m	0.795799	0.000190273	0.000931791	1.29024	0.196984	0.34839	FALSE
Cognition	9p	0.737032	0.000391553	0.00148897	2.48353	0.0130171	0.0459426	FALSE
Cognition	A1	0.612809	0.000145431	0.000375606	0.884078	0.376665	0.514828	FALSE
Cognition	A4	0.73251	-5.81677e-06	-2.17458e-05	-0.0367784	0.970662	0.976085	FALSE
Cognition	A5	0.761763	-4.74563e-05	-0.000199198	-0.311169	0.755676	0.83964	FALSE
Cognition	AAIC	0.651457	0.00027872	0.00079967	1.71107	0.0870846	0.193521	FALSE
Cognition	AIP	0.801918	0.000581994	0.00293814	4.00529	6.21717e-05	0.000666856	TRUE
Cognition	AVI	0.669032	0.000448631	0.00135551	2.78245	0.0054002	0.0234963	FALSE
Cognition	DVT	0.780246	0.000419468	0.00190881	2.71197	0.0066944	0.0267776	FALSE
Cognition	EC	0.6356	2.9683e-05	8.1457e-05	0.182016	0.855572	0.898316	FALSE
Cognition	FEF	0.747989	0.00110387	0.00438024	7.09292	1.35846e-12	2.44523e-10	TRUE
Cognition	FFC	0.969107	0.00019973	0.00646523	2.89778	0.00376241	0.017365	FALSE
Cognition	FOP1	0.631156	0.000203679	0.00055221	1.2316	0.218113	0.36207	FALSE
Cognition	FOP2	0.618607	0.000223495	0.000585998	1.37203	0.170069	0.31888	FALSE
Cognition	FOP3	0.61268	0.00017464	0.000450894	1.08449	0.278161	0.420747	FALSE
Cognition	FOP4	0.647	1.53687e-05	4.35374e-05	0.0953133	0.924067	0.945069	FALSE
Cognition	FOP5	0.67996	0.000358102	0.00111893	2.19539	0.0281472	0.0791639	FALSE
Cognition	FST	0.910173	0.000168495	0.00187577	1.46096	0.144042	0.285925	FALSE
Cognition	H	0.660389	8.50665e-05	0.000250482	0.521467	0.602048	0.71216	FALSE
Cognition	IFJa	0.783262	0.000583384	0.00269165	3.80688	0.000141162	0.00127046	TRUE
Cognition	IFJp	0.766619	0.000633139	0.0027129	4.01953	5.85356e-05	0.000666856	TRUE
Cognition	IFSa	0.818359	0.000490034	0.00269782	3.39706	0.000682515	0.0045501	TRUE
Cognition	IFSp	0.830673	0.000709341	0.00418918	4.99607	5.90211e-07	1.77063e-05	TRUE
Cognition	IP0	0.85232	0.000468029	0.0031692	3.58368	0.000339615	0.00244523	TRUE
Cognition	IP1	0.833159	0.000537659	0.00322258	3.93829	8.23524e-05	0.00078018	TRUE
Cognition	IP2	0.781923	0.000390782	0.00179195	2.61775	0.00885794	0.033924	FALSE
Cognition	IPS1	0.841468	0.000355739	0.00224396	2.63039	0.00853553	0.0333999	FALSE
Cognition	Ig	0.606242	0.000132831	0.000337342	0.83178	0.405544	0.536749	FALSE
Cognition	LBelt	0.632675	-8.25714e-05	-0.000224791	-0.510537	0.609681	0.712615	FALSE
Cognition	LIPd	0.805042	0.000630388	0.00323345	4.20652	2.605e-05	0.00039075	TRUE
Cognition	LIPv	0.82784	0.000682585	0.00396483	4.84059	1.3045e-06	2.93512e-05	TRUE
Cognition	LO1	0.913283	9.85521e-05	0.00113648	0.879151	0.379331	0.514828	FALSE
Cognition	LO2	0.9434	0.0002232	0.00394343	2.45948	0.0139225	0.0481934	FALSE
Cognition	LO3	0.915464	0.000212095	0.00250893	1.93546	0.0529483	0.136153	FALSE
Cognition	MBelt	0.624542	-0.000146059	-0.000389015	-0.911846	0.361861	0.512874	FALSE
Cognition	MIP	0.831159	0.000662423	0.00392335	4.75819	1.96743e-06	3.93487e-05	TRUE
Cognition	MI	0.62731	0.000363659	0.000975768	2.28065	0.0225797	0.0677392	FALSE
Cognition	MST	0.875928	0.000450937	0.00363449	3.40039	0.000674248	0.0045501	TRUE
Cognition	MT	0.907733	0.000447675	0.00485192	4.03964	5.37403e-05	0.000666856	TRUE
Cognition	OFC	0.711205	0.000174014	0.000602553	1.04789	0.294704	0.442056	FALSE
Cognition	OP1	0.636164	-3.85538e-05	-0.000105965	-0.237598	0.812195	0.87542	FALSE
Cognition	OP2-3	0.616842	-0.000114327	-0.00029838	-0.709832	0.477817	0.605683	FALSE
Cognition	OP4	0.693851	0.00017873	0.000583802	1.12605	0.26016	0.407207	FALSE
Cognition	PBelt	0.673363	-3.60588e-05	-0.000110394	-0.223467	0.823175	0.8819	FALSE
Cognition	PCV	0.726982	0.000288757	0.00105765	1.83568	0.0664197	0.15731	FALSE
Cognition	PEF	0.766082	0.000690377	0.00295136	4.36201	1.29542e-05	0.000233175	TRUE
Cognition	PF	0.79662	0.00041928	0.00206156	2.97554	0.00292832	0.013871	FALSE
Cognition	PFcm	0.675098	0.000186612	0.000574365	1.16568	0.243757	0.388285	FALSE
Cognition	PFm	0.810994	0.000200197	0.00105921	1.45265	0.146337	0.286312	FALSE
Cognition	PFop	0.727689	0.000147943	0.000543286	0.946508	0.343901	0.495218	FALSE
Cognition	PFt	0.779517	0.000335639	0.00152229	2.26447	0.0235564	0.0695106	FALSE
Cognition	PGi	0.865993	0.000300363	0.0022414	2.351	0.018733	0.0571514	FALSE
Cognition	PGp	0.898104	0.000151873	0.00149047	1.32779	0.184263	0.335023	FALSE
Cognition	PGs	0.828027	0.000376325	0.00218828	2.76671	0.00566786	0.0237259	FALSE
Cognition	PHA1	0.637959	0.000212658	0.000587386	1.34889	0.177388	0.325814	FALSE
Cognition	PHA2	0.643702	0.000123295	0.000346045	0.756496	0.449361	0.573653	FALSE
Cognition	PHA3	0.743842	8.80186e-05	0.00034361	0.536599	0.591551	0.70516	FALSE
Cognition	PHT	0.860503	0.000466193	0.00334196	3.6049	0.00031306	0.00234795	TRUE
Cognition	PH	0.956133	0.00030216	0.00688817	3.60617	0.000311536	0.00234795	TRUE
Cognition	PIT	0.942002	0.00016701	0.00287959	1.82749	0.067642	0.158124	FALSE
Cognition	PI	0.646212	-0.000212389	-0.00060033	-1.31628	0.188097	0.338574	FALSE
Cognition	POS1	0.675307	0.000151529	0.000466684	0.956476	0.338844	0.49187	FALSE
Cognition	POS2	0.788471	0.000229386	0.00108442	1.53616	0.124516	0.263681	FALSE
Cognition	PSL	0.755152	0.000267008	0.00109051	1.72911	0.0838054	0.188562	FALSE
Cognition	PeEc	0.746825	0.000138667	0.000547713	0.882587	0.377471	0.514828	FALSE
Cognition	Pir	0.667191	9.32903e-05	0.000280312	0.588914	0.555926	0.676126	FALSE
Cognition	PoI1	0.633864	5.24126e-05	0.000143151	0.332436	0.739563	0.826841	FALSE
Cognition	PoI2	0.62793	6.59235e-05	0.00017718	0.420918	0.673819	0.762814	FALSE
Cognition	PreS	0.613708	0.000346424	0.000896793	2.21637	0.0266781	0.0762231	FALSE
Cognition	ProS	0.621265	0.000236566	0.000624622	1.50439	0.132498	0.274133	FALSE
Cognition	RI	0.635531	1.26646e-05	3.47481e-05	0.0797909	0.936404	0.946926	FALSE
Cognition	RSC	0.653948	0.000196336	0.000567361	1.25625	0.209039	0.351654	FALSE
Cognition	SCEF	0.675933	0.000856656	0.00264345	5.25985	1.45708e-07	6.55685e-06	TRUE
Cognition	SFL	0.683438	0.000463741	0.00146493	2.84539	0.00444033	0.0199815	FALSE
Cognition	STGa	0.702859	0.000144338	0.000485754	0.893799	0.371441	0.514828	FALSE
Cognition	STSda	0.749762	0.000132196	0.000528283	0.846388	0.397347	0.533749	FALSE
Cognition	STSdp	0.757123	0.000330435	0.00136051	2.04402	0.0409651	0.111723	FALSE
Cognition	STSva	0.738781	-0.000151531	-0.000580093	-0.960504	0.336814	0.49187	FALSE
Cognition	STSvp	0.755216	0.00040362	0.00164888	2.54198	0.0110303	0.0397093	FALSE
Cognition	STV	0.821469	0.000744152	0.00416819	5.14724	2.66937e-07	9.60974e-06	TRUE
Cognition	TA2	0.661009	-0.000162434	-0.00047917	-0.992253	0.321086	0.477649	FALSE
Cognition	TE1a	0.756956	-2.58701e-05	-0.000106442	-0.170539	0.864588	0.899571	FALSE
Cognition	TE1m	0.733703	-6.01443e-05	-0.000225854	-0.382434	0.702143	0.789911	FALSE
Cognition	TE1p	0.78835	-2.56903e-05	-0.000121381	-0.178426	0.858391	0.898316	FALSE
Cognition	TE2a	0.740873	0.000175323	0.000676591	1.11306	0.265696	0.408763	FALSE
Cognition	TE2p	0.845258	0.000197227	0.00127455	1.36085	0.173578	0.322103	FALSE
Cognition	TF	0.831945	0.000232144	0.00138136	1.58284	0.113475	0.243161	FALSE
Cognition	TGd	0.759039	0.000178022	0.000738799	1.17382	0.240483	0.386491	FALSE
Cognition	TGv	0.716177	0.000127935	0.000450754	0.802319	0.422378	0.546965	FALSE
Cognition	TPOJ1	0.856961	0.000682828	0.00477371	4.91223	9.078e-07	2.33434e-05	TRUE
Cognition	TPOJ2	0.882211	0.000718986	0.00610404	5.58584	2.35702e-08	2.12132e-06	TRUE
Cognition	TPOJ3	0.881159	0.000345957	0.00291108	2.77754	0.00548246	0.0234963	FALSE
Cognition	V1	0.902157	0.000344245	0.00351833	3.12877	0.00175803	0.00958926	TRUE
Cognition	V2	0.914729	0.000402702	0.00472263	3.97113	7.1792e-05	0.00071792	TRUE
Cognition	V3A	0.81234	0.000120638	0.000642854	0.836411	0.402934	0.536749	FALSE
Cognition	V3B	0.811534	0.000187693	0.000995896	1.26872	0.204556	0.348606	FALSE
Cognition	V3CD	0.884058	0.000118801	0.00102466	0.978345	0.327916	0.48381	FALSE
Cognition	V3	0.934063	0.000130041	0.0019722	1.45911	0.144551	0.285925	FALSE
Cognition	V4	0.95886	9.27384e-05	0.0022542	1.21939	0.22271	0.364434	FALSE
Cognition	V4t	0.936512	0.000240538	0.00378869	2.57969	0.00989608	0.036433	FALSE
Cognition	V6A	0.749557	-3.38549e-05	-0.00013518	-0.217262	0.828006	0.8819	FALSE
Cognition	V6	0.740729	0.000106131	0.000409344	0.625963	0.531347	0.655085	FALSE
Cognition	V7	0.814522	3.77044e-05	0.000203282	0.260049	0.794828	0.867086	FALSE
Cognition	V8	0.899144	0.000139116	0.00137935	1.14746	0.251207	0.396643	FALSE
Cognition	VIP	0.760964	0.000369331	0.00154509	2.39923	0.016439	0.0528395	FALSE
Cognition	VMV1	0.671622	7.36768e-05	0.000224366	0.44732	0.654649	0.74896	FALSE
Cognition	VMV2	0.728718	0.0001401	0.000516437	0.823496	0.410236	0.538996	FALSE
Cognition	VMV3	0.817498	0.000466141	0.00255417	3.10674	0.00189434	0.0100289	FALSE
Cognition	VVC	0.909803	0.000387852	0.00430007	3.21595	0.00130229	0.00781376	TRUE
Cognition	a10p	0.757456	0.000365776	0.00150808	2.41842	0.0155973	0.0512264	FALSE
Cognition	a24	0.676766	0.00020496	0.000634093	1.26667	0.20529	0.348606	FALSE
Cognition	a24pr	0.61353	0.000209265	0.000541478	1.2864	0.19832	0.34839	FALSE
Cognition	a32pr	0.640978	0.000245092	0.000682664	1.52763	0.126622	0.265022	FALSE
Cognition	a47r	0.788922	0.000201575	0.000954979	1.42206	0.155026	0.30005	FALSE
Cognition	a9-46v	0.760203	0.000247064	0.0010303	1.63413	0.102248	0.224447	FALSE
Cognition	d23ab	0.666514	8.00976e-05	0.000240183	0.499054	0.617747	0.717384	FALSE
Cognition	d32	0.679126	3.96537e-05	0.00012358	0.248559	0.803704	0.871487	FALSE
Cognition	i6-8	0.711526	0.000685235	0.00237538	4.31114	1.63215e-05	0.000267078	TRUE
Cognition	p10p	0.767113	0.000365988	0.00157152	2.43231	0.0150121	0.0509843	FALSE
Cognition	p24	0.643753	0.000226838	0.000636745	1.38902	0.164841	0.312331	FALSE
Cognition	p24pr	0.610641	0.000203797	0.000523416	1.27792	0.201292	0.34839	FALSE
Cognition	p32	0.711945	7.10838e-05	0.000246772	0.443484	0.65742	0.74896	FALSE
Cognition	p32pr	0.628686	0.000437698	0.00117878	2.73898	0.00616856	0.025235	FALSE
Cognition	p47r	0.753034	0.000476742	0.0019304	3.15661	0.00159858	0.00899201	TRUE
Cognition	p9-46v	0.812764	0.00060376	0.00322459	4.11021	3.96928e-05	0.000549592	TRUE
Cognition	pOFC	0.642639	-1.67968e-05	-4.70022e-05	-0.102606	0.918277	0.945069	FALSE
Cognition	s32	0.679027	7.67195e-05	0.000239021	0.473239	0.636048	0.733902	FALSE
Cognition	s6-8	0.67794	0.000153881	0.000477804	0.936071	0.349248	0.498926	FALSE
Cognition	v23ab	0.704926	0.000301507	0.0010218	1.85026	0.0642918	0.15731	FALSE
Self-report insomnia	10d	0.790765	-0.00186012	-0.00889011	-2.51809	0.0118043	0.10118	FALSE
Self-report insomnia	10pp	0.763467	-0.000784413	-0.00331629	-1.00916	0.312907	0.427897	FALSE
Self-report insomnia	10r	0.776091	-0.000578967	-0.00258572	-0.760077	0.447214	0.547609	FALSE
Self-report insomnia	10v	0.784642	-0.000978219	-0.00454229	-1.31665	0.187965	0.299476	FALSE
Self-report insomnia	11l	0.772188	-0.000758119	-0.00332782	-0.983051	0.32559	0.440626	FALSE
Self-report insomnia	13l	0.711346	-0.00161489	-0.00559457	-1.97004	0.048843	0.162931	FALSE
Self-report insomnia	1	0.762181	-0.0018024	-0.00757885	-2.28992	0.0220325	0.125038	FALSE
Self-report insomnia	23c	0.656058	-0.000906625	-0.00263598	-1.11031	0.266874	0.387398	FALSE
Self-report insomnia	23d	0.623485	-0.000640054	-0.00169994	-0.794505	0.426907	0.529954	FALSE
Self-report insomnia	24dd	0.634245	-0.00195842	-0.00535444	-2.38197	0.0172265	0.116278	FALSE
Self-report insomnia	24dv	0.606154	-0.00145711	-0.00369971	-1.79113	0.0732816	0.192186	FALSE
Self-report insomnia	25	0.6335	-0.000872849	-0.00238158	-1.0428	0.297049	0.41642	FALSE
Self-report insomnia	2	0.757875	-0.00210559	-0.00869628	-2.64953	0.00806442	0.0851476	FALSE
Self-report insomnia	31a	0.657647	-0.001256	-0.00366873	-1.54507	0.122339	0.235014	FALSE
Self-report insomnia	31pd	0.71957	-0.000564673	-0.0020136	-0.706112	0.480124	0.581898	FALSE
Self-report insomnia	31pv	0.675048	-2.97234e-05	-9.14701e-05	-0.0360473	0.971245	0.976671	FALSE
Self-report insomnia	33pr	0.612426	-0.00198119	-0.00511178	-2.45411	0.014129	0.102657	FALSE
Self-report insomnia	3a	0.69736	-0.00169621	-0.00560473	-2.02906	0.042461	0.154136	FALSE
Self-report insomnia	3b	0.747016	-0.0017767	-0.00702296	-2.20402	0.0275303	0.136439	FALSE
Self-report insomnia	43	0.675598	-0.00195234	-0.00601827	-2.35034	0.0187627	0.120617	FALSE
Self-report insomnia	44	0.728834	-0.000795308	-0.00293292	-0.978122	0.328022	0.440626	FALSE
Self-report insomnia	45	0.770775	-0.000878423	-0.00383214	-1.12338	0.261286	0.387398	FALSE
Self-report insomnia	46	0.764491	-0.00161468	-0.00685612	-2.06025	0.0393833	0.154136	FALSE
Self-report insomnia	47l	0.753269	-0.00197195	-0.00799233	-2.53509	0.0112469	0.10118	FALSE
Self-report insomnia	47m	0.760657	-0.00117956	-0.00492833	-1.53541	0.124693	0.235014	FALSE
Self-report insomnia	47s	0.724802	-0.00196738	-0.00714897	-2.46669	0.0136423	0.102657	FALSE
Self-report insomnia	4	0.752585	-0.00177347	-0.00716798	-2.1915	0.0284235	0.136439	FALSE
Self-report insomnia	52	0.606845	-0.00184074	-0.00468196	-2.26339	0.0236183	0.125038	FALSE
Self-report insomnia	55b	0.754643	-0.00122536	-0.00499417	-1.56024	0.118715	0.235014	FALSE
Self-report insomnia	5L	0.688745	-0.00149052	-0.00478875	-1.75409	0.0794257	0.196574	FALSE
Self-report insomnia	5m	0.659922	-0.0024802	-0.00729302	-2.93856	0.00329982	0.0539971	FALSE
Self-report insomnia	5mv	0.647461	-0.0012258	-0.00347707	-1.48325	0.138018	0.243562	FALSE
Self-report insomnia	6a	0.717499	-0.00255249	-0.00903533	-3.07095	0.00213565	0.0486653	FALSE
Self-report insomnia	6d	0.698871	-0.00112956	-0.00375107	-1.33898	0.180587	0.292844	FALSE
Self-report insomnia	6ma	0.686712	-0.00223617	-0.00713774	-2.64825	0.00809504	0.0851476	FALSE
Self-report insomnia	6mp	0.676796	-0.00201329	-0.00622916	-2.33243	0.0196846	0.12218	FALSE
Self-report insomnia	6r	0.779022	0.000162299	0.000734458	0.207854	0.835345	0.869145	FALSE
Self-report insomnia	6v	0.742976	-0.00186355	-0.0072505	-2.31006	0.0208913	0.125038	FALSE
Self-report insomnia	7AL	0.706662	-0.0013575	-0.00462778	-1.62513	0.104145	0.228611	FALSE
Self-report insomnia	7Am	0.726202	-0.00212548	-0.00776295	-2.64746	0.00811402	0.0851476	FALSE
Self-report insomnia	7PC	0.766498	-0.00146211	-0.00626166	-1.84669	0.0648024	0.182257	FALSE
Self-report insomnia	7PL	0.744907	-0.00127467	-0.00499686	-1.6344	0.102185	0.228611	FALSE
Self-report insomnia	7Pm	0.720702	-0.00164713	-0.00589741	-2.04485	0.0408784	0.154136	FALSE
Self-report insomnia	7m	0.769758	-0.000859827	-0.00373445	-1.11758	0.263753	0.387398	FALSE
Self-report insomnia	8Ad	0.720985	-0.00102217	-0.00366351	-1.24414	0.213458	0.334109	FALSE
Self-report insomnia	8Av	0.752823	-0.00138202	-0.0055912	-1.77484	0.0759338	0.192508	FALSE
Self-report insomnia	8BL	0.717087	-0.00093431	-0.00330246	-1.15081	0.24982	0.37473	FALSE
Self-report insomnia	8BM	0.693183	-0.00136245	-0.00444061	-1.67981	0.0930048	0.214627	FALSE
Self-report insomnia	8C	0.79285	-0.000807163	-0.00389652	-1.05058	0.293459	0.415926	FALSE
Self-report insomnia	9-46d	0.763295	-0.00123173	-0.00520363	-1.54883	0.121433	0.235014	FALSE
Self-report insomnia	9a	0.782103	-0.000837872	-0.00384526	-1.09039	0.275549	0.393642	FALSE
Self-report insomnia	9m	0.795799	-0.000612321	-0.00299862	-0.811405	0.417139	0.521424	FALSE
Self-report insomnia	9p	0.737032	-0.00191716	-0.00729045	-2.37739	0.0174417	0.116278	FALSE
Self-report insomnia	A1	0.612809	-0.00182613	-0.00471636	-2.17361	0.0297422	0.137272	FALSE
Self-report insomnia	A4	0.73251	-0.000698237	-0.00261033	-0.863532	0.387852	0.49791	FALSE
Self-report insomnia	A5	0.761763	-0.000926207	-0.00388776	-1.18054	0.237796	0.359691	FALSE
Self-report insomnia	AAIC	0.651457	-0.00169135	-0.00485262	-2.0353	0.0418293	0.154136	FALSE
Self-report insomnia	AIP	0.801918	-0.000766908	-0.00387167	-1.03261	0.301794	0.417869	FALSE
Self-report insomnia	AVI	0.669032	-0.00204505	-0.006179	-2.47748	0.0132366	0.102657	FALSE
Self-report insomnia	DVT	0.780246	-0.000308869	-0.00140552	-0.393163	0.694202	0.756291	FALSE
Self-report insomnia	EC	0.6356	-0.0021104	-0.00579143	-2.53916	0.0111169	0.10118	FALSE
Self-report insomnia	FEF	0.747989	-0.00141922	-0.00563159	-1.79091	0.073318	0.192186	FALSE
Self-report insomnia	FFC	0.969107	-0.000200703	-0.00649672	-0.57303	0.566629	0.66008	FALSE
Self-report insomnia	FOP1	0.631156	-0.000105686	-0.000286533	-0.125479	0.900145	0.920603	FALSE
Self-report insomnia	FOP2	0.618607	-0.0005834	-0.00152966	-0.703609	0.481682	0.581898	FALSE
Self-report insomnia	FOP3	0.61268	-0.00153357	-0.00395943	-1.86641	0.0619941	0.182257	FALSE
Self-report insomnia	FOP4	0.647	-0.00140463	-0.0039791	-1.70528	0.0881523	0.206764	FALSE
Self-report insomnia	FOP5	0.67996	-0.00070278	-0.00219591	-0.844545	0.398371	0.504978	FALSE
Self-report insomnia	FST	0.910173	-0.000900614	-0.0100261	-1.52227	0.127952	0.235014	FALSE
Self-report insomnia	H	0.660389	-0.00250036	-0.00736241	-3.01437	0.00257723	0.0486653	FALSE
Self-report insomnia	IFJa	0.783262	-0.00147794	-0.00681899	-1.89705	0.0578314	0.179947	FALSE
Self-report insomnia	IFJp	0.766619	7.73182e-05	0.000331296	0.0961036	0.923439	0.933815	FALSE
Self-report insomnia	IFSa	0.818359	-0.00152268	-0.00838293	-2.0625	0.0391684	0.154136	FALSE
Self-report insomnia	IFSp	0.830673	-0.000974159	-0.00575313	-1.35111	0.176671	0.290196	FALSE
Self-report insomnia	IP0	0.85232	-0.000877052	-0.00593886	-1.31653	0.188005	0.299476	FALSE
Self-report insomnia	IP1	0.833159	-0.00235457	-0.0141126	-3.3892	0.00070185	0.0486653	FALSE
Self-report insomnia	IP2	0.781923	-0.00149097	-0.00683689	-1.96855	0.0490137	0.162931	FALSE
Self-report insomnia	IPS1	0.841468	-0.00119536	-0.00754018	-1.75236	0.0797218	0.196574	FALSE
Self-report insomnia	Ig	0.606242	0.000337044	0.000855967	0.413053	0.679571	0.748397	FALSE
Self-report insomnia	LBelt	0.632675	-0.00123357	-0.00335826	-1.49732	0.13432	0.241134	FALSE
Self-report insomnia	LIPd	0.805042	-0.00157929	-0.00810067	-2.07859	0.0376638	0.154136	FALSE
Self-report insomnia	LIPv	0.82784	-0.00156987	-0.00911863	-2.18627	0.0288037	0.136439	FALSE
Self-report insomnia	LO1	0.913283	-0.000137966	-0.00159098	-0.242539	0.808364	0.845962	FALSE
Self-report insomnia	LO2	0.9434	0.000204827	0.00361882	0.451285	0.651787	0.737872	FALSE
Self-report insomnia	LO3	0.915464	0.000168027	0.00198764	0.303028	0.76187	0.808022	FALSE
Self-report insomnia	MBelt	0.624542	-0.00246125	-0.00655534	-3.00814	0.00263065	0.0486653	FALSE
Self-report insomnia	MIP	0.831159	-0.00219353	-0.0129917	-3.10563	0.0019005	0.0486653	FALSE
Self-report insomnia	MI	0.62731	-0.00185086	-0.00496622	-2.27135	0.0231327	0.125038	FALSE
Self-report insomnia	MST	0.875928	-0.000596123	-0.00480466	-0.888661	0.374192	0.484566	FALSE
Self-report insomnia	MT	0.907733	-0.000584309	-0.00633277	-1.03982	0.298434	0.41642	FALSE
Self-report insomnia	OFC	0.711205	-0.000765504	-0.00265068	-0.903753	0.366134	0.477566	FALSE
Self-report insomnia	OP1	0.636164	-0.000275897	-0.000758299	-0.333181	0.739	0.796527	FALSE
Self-report insomnia	OP2-3	0.616842	-0.00234391	-0.00611733	-2.83327	0.00461041	0.0638365	FALSE
Self-report insomnia	OP4	0.693851	-0.00159622	-0.00521389	-1.96189	0.0497846	0.162931	FALSE
Self-report insomnia	PBelt	0.673363	-0.00250407	-0.00766623	-3.03633	0.00239677	0.0486653	FALSE
Self-report insomnia	PCV	0.726982	-0.00117725	-0.004312	-1.46814	0.142077	0.245902	FALSE
Self-report insomnia	PEF	0.766082	-0.00163397	-0.00698521	-2.02982	0.0423837	0.154136	FALSE
Self-report insomnia	PF	0.79662	-0.00152681	-0.00750715	-2.12659	0.0334619	0.146906	FALSE
Self-report insomnia	PFcm	0.675098	-0.00233227	-0.00717837	-2.84404	0.00445749	0.0638365	FALSE
Self-report insomnia	PFm	0.810994	-0.00195141	-0.0103246	-2.79832	0.00514012	0.0660873	FALSE
Self-report insomnia	PFop	0.727689	-0.00158802	-0.00583164	-1.98576	0.0470689	0.162931	FALSE
Self-report insomnia	PFt	0.779517	-0.000922851	-0.0041856	-1.21403	0.224747	0.345765	FALSE
Self-report insomnia	PGi	0.865993	-0.00097598	-0.00728307	-1.49355	0.135303	0.241134	FALSE
Self-report insomnia	PGp	0.898104	-0.000646963	-0.00634923	-1.11362	0.265453	0.387398	FALSE
Self-report insomnia	PGs	0.828027	-0.00125256	-0.00728347	-1.80021	0.0718379	0.192186	FALSE
Self-report insomnia	PHA1	0.637959	-0.00149709	-0.00413515	-1.86289	0.0624876	0.182257	FALSE
Self-report insomnia	PHA2	0.643702	-0.00204541	-0.00574073	-2.45084	0.0142579	0.102657	FALSE
Self-report insomnia	PHA3	0.743842	-0.00132616	-0.00517712	-1.59211	0.111371	0.233101	FALSE
Self-report insomnia	PHT	0.860503	-0.00103886	-0.00744716	-1.57145	0.116088	0.234785	FALSE
Self-report insomnia	PH	0.956133	-0.000656457	-0.0149649	-1.53476	0.124853	0.235014	FALSE
Self-report insomnia	PIT	0.942002	0.000247312	0.00426415	0.542394	0.587551	0.673626	FALSE
Self-report insomnia	PI	0.646212	-0.00142612	-0.00403099	-1.74252	0.0814273	0.198066	FALSE
Self-report insomnia	POS1	0.675307	-0.000346927	-0.00106848	-0.428156	0.66854	0.747436	FALSE
Self-report insomnia	POS2	0.788471	-0.00171914	-0.00812722	-2.26634	0.0234376	0.125038	FALSE
Self-report insomnia	PSL	0.755152	-0.00258531	-0.0105588	-3.2885	0.00100835	0.0486653	FALSE
Self-report insomnia	PeEc	0.746825	-0.00147787	-0.00583736	-1.85012	0.0643065	0.182257	FALSE
Self-report insomnia	Pir	0.667191	-0.000967762	-0.00290786	-1.19986	0.230201	0.351155	FALSE
Self-report insomnia	PoI1	0.633864	-0.000761256	-0.00207916	-0.94552	0.344401	0.459202	FALSE
Self-report insomnia	PoI2	0.62793	-0.000807822	-0.00217116	-1.00732	0.313791	0.427897	FALSE
Self-report insomnia	PreS	0.613708	-0.00123644	-0.0032008	-1.55256	0.120539	0.235014	FALSE
Self-report insomnia	ProS	0.621265	-0.00255822	-0.00675463	-3.20151	0.00136851	0.0486653	FALSE
Self-report insomnia	RI	0.635531	-0.00115096	-0.00315791	-1.42141	0.155207	0.261585	FALSE
Self-report insomnia	RSC	0.653948	-0.000240123	-0.000693892	-0.301374	0.763132	0.808022	FALSE
Self-report insomnia	SCEF	0.675933	-0.00250114	-0.00771797	-2.99981	0.00270363	0.0486653	FALSE
Self-report insomnia	SFL	0.683438	-0.00178812	-0.00564857	-2.13897	0.032446	0.146007	FALSE
Self-report insomnia	STGa	0.702859	-0.00118488	-0.00398761	-1.43188	0.152189	0.260896	FALSE
Self-report insomnia	STSda	0.749762	-0.00055565	-0.00222049	-0.697597	0.485434	0.582521	FALSE
Self-report insomnia	STSdp	0.757123	0.000121891	0.000501865	0.147921	0.882406	0.907617	FALSE
Self-report insomnia	STSva	0.738781	-0.000663737	-0.00254092	-0.822239	0.410947	0.517276	FALSE
Self-report insomnia	STSvp	0.755216	-0.00129926	-0.00530779	-1.60649	0.108177	0.229081	FALSE
Self-report insomnia	STV	0.821469	-0.000808871	-0.0045307	-1.09088	0.275336	0.393642	FALSE
Self-report insomnia	TA2	0.661009	-0.00128208	-0.00378205	-1.53253	0.125401	0.235014	FALSE
Self-report insomnia	TE1a	0.756956	-0.000444595	-0.00182928	-0.570412	0.568402	0.66008	FALSE
Self-report insomnia	TE1m	0.733703	-0.00151316	-0.00568223	-1.87573	0.0607015	0.182257	FALSE
Self-report insomnia	TE1p	0.78835	-0.00193563	-0.0091454	-2.63112	0.00851476	0.0851476	FALSE
Self-report insomnia	TE2a	0.740873	-0.00176614	-0.00681571	-2.20055	0.0277755	0.136439	FALSE
Self-report insomnia	TE2p	0.845258	-0.00142221	-0.00919082	-1.9127	0.0557959	0.179344	FALSE
Self-report insomnia	TF	0.831945	-0.000239153	-0.00142306	-0.317857	0.750596	0.80421	FALSE
Self-report insomnia	TGd	0.759039	-0.001404	-0.00582666	-1.81129	0.0701059	0.192186	FALSE
Self-report insomnia	TGv	0.716177	-0.00131406	-0.00462986	-1.61576	0.106157	0.229081	FALSE
Self-report insomnia	TPOJ1	0.856961	-0.00126307	-0.00883025	-1.78212	0.0747388	0.192186	FALSE
Self-report insomnia	TPOJ2	0.882211	-0.00113097	-0.00960167	-1.72655	0.0842593	0.202222	FALSE
Self-report insomnia	TPOJ3	0.881159	-0.000121713	-0.00102416	-0.191241	0.848338	0.877591	FALSE
Self-report insomnia	V1	0.902157	-0.00108992	-0.0111395	-1.96989	0.0488604	0.162931	FALSE
Self-report insomnia	V2	0.914729	-0.000807204	-0.00946638	-1.58153	0.113766	0.234785	FALSE
Self-report insomnia	V3A	0.81234	-0.00124572	-0.00663818	-1.70369	0.088449	0.206764	FALSE
Self-report insomnia	V3B	0.811534	-0.00125506	-0.00665936	-1.67185	0.0945637	0.215462	FALSE
Self-report insomnia	V3CD	0.884058	-0.00023846	-0.00205671	-0.388743	0.697469	0.756291	FALSE
Self-report insomnia	V3	0.934063	0.000265572	0.00402767	0.595775	0.55133	0.648623	FALSE
Self-report insomnia	V4	0.95886	-0.000354934	-0.00862743	-0.938672	0.347907	0.460465	FALSE
Self-report insomnia	V4t	0.936512	-0.000424973	-0.00669371	-0.905698	0.365103	0.477566	FALSE
Self-report insomnia	V6A	0.749557	-0.000481172	-0.00192128	-0.607021	0.543842	0.644023	FALSE
Self-report insomnia	V6	0.740729	-0.000468323	-0.00180631	-0.54353	0.586769	0.673626	FALSE
Self-report insomnia	V7	0.814522	-0.000478939	-0.00258219	-0.648354	0.516761	0.616006	FALSE
Self-report insomnia	V8	0.899144	-0.000464438	-0.00460494	-0.760125	0.447186	0.547609	FALSE
Self-report insomnia	VIP	0.760964	-0.00118154	-0.00494295	-1.50273	0.13292	0.241134	FALSE
Self-report insomnia	VMV1	0.671622	-9.10115e-05	-0.000277155	-0.10841	0.913671	0.929157	FALSE
Self-report insomnia	VMV2	0.728718	0.00123028	0.00453508	1.42041	0.155498	0.261585	FALSE
Self-report insomnia	VMV3	0.817498	-0.000222731	-0.00122043	-0.291383	0.77076	0.811327	FALSE
Self-report insomnia	VVC	0.909803	-0.000273811	-0.00303571	-0.444273	0.656848	0.738954	FALSE
Self-report insomnia	a10p	0.757456	-0.00147363	-0.00607573	-1.8959	0.0579831	0.179947	FALSE
Self-report insomnia	a24	0.676766	-0.00113577	-0.00351377	-1.37929	0.167816	0.279694	FALSE
Self-report insomnia	a24pr	0.61353	-0.000341043	-0.000882456	-0.41141	0.680775	0.748397	FALSE
Self-report insomnia	a32pr	0.640978	-0.00170593	-0.0047516	-2.08484	0.0370921	0.154136	FALSE
Self-report insomnia	a47r	0.788922	-0.00129972	-0.00615753	-1.78306	0.0745863	0.192186	FALSE
Self-report insomnia	a9-46v	0.760203	-0.00124364	-0.00518622	-1.60887	0.107655	0.229081	FALSE
Self-report insomnia	d23ab	0.666514	-0.00033495	-0.00100439	-0.409913	0.681873	0.748397	FALSE
Self-report insomnia	d32	0.679126	-0.00128543	-0.00400602	-1.57704	0.114798	0.234785	FALSE
Self-report insomnia	i6-8	0.711526	-0.00344271	-0.0119342	-4.24305	2.21154e-05	0.00398076	TRUE
Self-report insomnia	p10p	0.767113	-0.00104074	-0.00446888	-1.34901	0.177342	0.290196	FALSE
Self-report insomnia	p24	0.643753	-0.00102792	-0.00288542	-1.22938	0.218939	0.339733	FALSE
Self-report insomnia	p24pr	0.610641	-0.000417978	-0.00107351	-0.5153	0.606347	0.690775	FALSE
Self-report insomnia	p32	0.711945	-1.0284e-05	-3.57016e-05	-0.0125527	0.989985	0.989985	FALSE
Self-report insomnia	p32pr	0.628686	-0.00104291	-0.00280871	-1.27666	0.201732	0.318525	FALSE
Self-report insomnia	p47r	0.753034	-0.00156438	-0.0063344	-2.02559	0.0428154	0.154136	FALSE
Self-report insomnia	p9-46v	0.812764	-0.0012221	-0.00652708	-1.62919	0.103283	0.228611	FALSE
Self-report insomnia	pOFC	0.642639	-0.00123328	-0.00345107	-1.47756	0.139537	0.243851	FALSE
Self-report insomnia	s32	0.679027	-0.00126228	-0.00393266	-1.52419	0.127471	0.235014	FALSE
Self-report insomnia	s6-8	0.67794	-0.0015605	-0.00484537	-1.85544	0.0635435	0.182257	FALSE
Self-report insomnia	v23ab	0.704926	-0.000714868	-0.00242268	-0.859576	0.390029	0.49791	FALSE
Self-report daytime dozing	10d	0.790765	0.000651529	0.00311386	0.586361	0.557638	0.998079	FALSE
Self-report daytime dozing	10pp	0.763467	0.000897442	0.00379415	0.767714	0.442663	0.998079	FALSE
Self-report daytime dozing	10r	0.776091	0.000515385	0.00230176	0.449918	0.652773	0.998079	FALSE
Self-report daytime dozing	10v	0.784642	0.00228032	0.0105885	2.04095	0.0412644	0.928449	FALSE
Self-report daytime dozing	11l	0.772188	0.00108305	0.00475414	0.933679	0.350477	0.998079	FALSE
Self-report daytime dozing	13l	0.711346	-0.00140105	-0.00485374	-1.13623	0.255869	0.998079	FALSE
Self-report daytime dozing	1	0.762181	-0.000652913	-0.00274542	-0.551495	0.581298	0.998079	FALSE
Self-report daytime dozing	23c	0.656058	0.000526509	0.00153081	0.428591	0.668224	0.998079	FALSE
Self-report daytime dozing	23d	0.623485	2.91726e-06	7.74805e-06	0.00240793	0.998079	0.998079	FALSE
Self-report daytime dozing	24dd	0.634245	-9.26614e-06	-2.53343e-05	-0.00749185	0.994022	0.998079	FALSE
Self-report daytime dozing	24dv	0.606154	-6.49423e-05	-0.000164893	-0.0530739	0.957673	0.998079	FALSE
Self-report daytime dozing	25	0.6335	0.000372662	0.00101682	0.296003	0.76723	0.998079	FALSE
Self-report daytime dozing	2	0.757875	-0.000483893	-0.00199852	-0.404692	0.685707	0.998079	FALSE
Self-report daytime dozing	31a	0.657647	-0.000147462	-0.000430731	-0.120594	0.904014	0.998079	FALSE
Self-report daytime dozing	31pd	0.71957	0.000625269	0.00222968	0.519843	0.603177	0.998079	FALSE
Self-report daytime dozing	31pv	0.675048	-0.00125039	-0.00384792	-1.00825	0.313343	0.998079	FALSE
Self-report daytime dozing	33pr	0.612426	0.00213143	0.00549941	1.75501	0.0792671	0.97962	FALSE
Self-report daytime dozing	3a	0.69736	0.000402554	0.00133014	0.32014	0.748865	0.998079	FALSE
Self-report daytime dozing	3b	0.747016	-0.0012236	-0.00483667	-1.00895	0.313008	0.998079	FALSE
Self-report daytime dozing	43	0.675598	0.000933804	0.00287854	0.747321	0.454875	0.998079	FALSE
Self-report daytime dozing	44	0.728834	-0.000898625	-0.00331393	-0.734776	0.462482	0.998079	FALSE
Self-report daytime dozing	45	0.770775	-0.000261248	-0.0011397	-0.22215	0.824198	0.998079	FALSE
Self-report daytime dozing	46	0.764491	0.000691061	0.00293434	0.586203	0.557744	0.998079	FALSE
Self-report daytime dozing	47l	0.753269	0.000300631	0.00121846	0.256953	0.797217	0.998079	FALSE
Self-report daytime dozing	47m	0.760657	0.000777703	0.00324933	0.67301	0.500946	0.998079	FALSE
Self-report daytime dozing	47s	0.724802	-0.000436368	-0.00158565	-0.363741	0.716054	0.998079	FALSE
Self-report daytime dozing	4	0.752585	-0.00114762	-0.00463846	-0.942709	0.345837	0.998079	FALSE
Self-report daytime dozing	52	0.606845	-0.000494292	-0.00125725	-0.404021	0.6862	0.998079	FALSE
Self-report daytime dozing	55b	0.754643	-0.000783033	-0.0031914	-0.662971	0.507354	0.998079	FALSE
Self-report daytime dozing	5L	0.688745	-0.000137118	-0.000440533	-0.107295	0.914556	0.998079	FALSE
Self-report daytime dozing	5m	0.659922	0.000882841	0.002596	0.69538	0.486822	0.998079	FALSE
Self-report daytime dozing	5mv	0.647461	0.000621818	0.00176383	0.500125	0.616991	0.998079	FALSE
Self-report daytime dozing	6a	0.717499	-0.000166698	-0.000590079	-0.13328	0.893973	0.998079	FALSE
Self-report daytime dozing	6d	0.698871	0.000623371	0.00207011	0.491411	0.623139	0.998079	FALSE
Self-report daytime dozing	6ma	0.686712	-8.63031e-05	-0.000275475	-0.0679242	0.945846	0.998079	FALSE
Self-report daytime dozing	6mp	0.676796	-0.000898244	-0.00277918	-0.691625	0.489178	0.998079	FALSE
Self-report daytime dozing	6r	0.779022	0.00116546	0.00527409	0.992105	0.321154	0.998079	FALSE
Self-report daytime dozing	6v	0.742976	-0.000107639	-0.00041879	-0.0887024	0.929319	0.998079	FALSE
Self-report daytime dozing	7AL	0.706662	0.00079833	0.00272154	0.635417	0.525161	0.998079	FALSE
Self-report daytime dozing	7Am	0.726202	-0.00010601	-0.000387182	-0.087768	0.930062	0.998079	FALSE
Self-report daytime dozing	7PC	0.766498	0.000771802	0.00330533	0.648173	0.516878	0.998079	FALSE
Self-report daytime dozing	7PL	0.744907	-0.000272957	-0.00107003	-0.232714	0.815985	0.998079	FALSE
Self-report daytime dozing	7Pm	0.720702	0.000568247	0.00203456	0.468897	0.639147	0.998079	FALSE
Self-report daytime dozing	7m	0.769758	0.000403059	0.00175059	0.348373	0.727562	0.998079	FALSE
Self-report daytime dozing	8Ad	0.720985	0.00104707	0.00375274	0.847243	0.396867	0.998079	FALSE
Self-report daytime dozing	8Av	0.752823	-0.000453304	-0.00183392	-0.38696	0.698789	0.998079	FALSE
Self-report daytime dozing	8BL	0.717087	2.93022e-05	0.000103573	0.0239957	0.980856	0.998079	FALSE
Self-report daytime dozing	8BM	0.693183	0.00166453	0.00542516	1.36449	0.172425	0.998079	FALSE
Self-report daytime dozing	8C	0.79285	0.000890479	0.00429872	0.770644	0.440924	0.998079	FALSE
Self-report daytime dozing	9-46d	0.763295	0.00245368	0.010366	2.0515	0.040227	0.928449	FALSE
Self-report daytime dozing	9a	0.782103	0.000491098	0.00225381	0.424906	0.670908	0.998079	FALSE
Self-report daytime dozing	9m	0.795799	0.00101771	0.00498385	0.896644	0.369916	0.998079	FALSE
Self-report daytime dozing	9p	0.737032	-5.43867e-05	-0.000206819	-0.0448366	0.964238	0.998079	FALSE
Self-report daytime dozing	A1	0.612809	-0.00107331	-0.00277205	-0.849615	0.395546	0.998079	FALSE
Self-report daytime dozing	A4	0.73251	0.00113342	0.00423725	0.931867	0.351413	0.998079	FALSE
Self-report daytime dozing	A5	0.761763	-0.000760057	-0.00319035	-0.64396	0.519606	0.998079	FALSE
Self-report daytime dozing	AAIC	0.651457	0.000721755	0.00207078	0.577416	0.563662	0.998079	FALSE
Self-report daytime dozing	AIP	0.801918	-3.14021e-05	-0.000158531	-0.0281097	0.977575	0.998079	FALSE
Self-report daytime dozing	AVI	0.669032	0.000440734	0.00133165	0.354932	0.722643	0.998079	FALSE
Self-report daytime dozing	DVT	0.780246	0.000225697	0.00102704	0.190966	0.848554	0.998079	FALSE
Self-report daytime dozing	EC	0.6356	-0.0010371	-0.00284605	-0.829451	0.406856	0.998079	FALSE
Self-report daytime dozing	FEF	0.747989	0.000329251	0.0013065	0.276276	0.782338	0.998079	FALSE
Self-report daytime dozing	FFC	0.969107	-0.000676079	-0.0218845	-1.28314	0.199454	0.998079	FALSE
Self-report daytime dozing	FOP1	0.631156	0.000280844	0.000761416	0.221682	0.824563	0.998079	FALSE
Self-report daytime dozing	FOP2	0.618607	0.000844125	0.00221327	0.676654	0.498631	0.998079	FALSE
Self-report daytime dozing	FOP3	0.61268	-0.000795896	-0.00205488	-0.643821	0.519696	0.998079	FALSE
Self-report daytime dozing	FOP4	0.647	0.00168544	0.00477462	1.36063	0.17364	0.998079	FALSE
Self-report daytime dozing	FOP5	0.67996	-0.000654298	-0.00204443	-0.522738	0.601161	0.998079	FALSE
Self-report daytime dozing	FST	0.910173	-0.00185244	-0.0206223	-2.08155	0.0373921	0.928449	FALSE
Self-report daytime dozing	H	0.660389	0.00112789	0.00332111	0.903894	0.366059	0.998079	FALSE
Self-report daytime dozing	IFJa	0.783262	-0.00171522	-0.0079138	-1.46388	0.143238	0.998079	FALSE
Self-report daytime dozing	IFJp	0.766619	-0.000197841	-0.000847717	-0.163508	0.87012	0.998079	FALSE
Self-report daytime dozing	IFSa	0.818359	-0.00151469	-0.00833894	-1.36393	0.172598	0.998079	FALSE
Self-report daytime dozing	IFSp	0.830673	0.000550189	0.00324927	0.507204	0.612015	0.998079	FALSE
Self-report daytime dozing	IP0	0.85232	-0.000801982	-0.00543053	-0.800479	0.42344	0.998079	FALSE
Self-report daytime dozing	IP1	0.833159	0.000124299	0.000745017	0.118939	0.905324	0.998079	FALSE
Self-report daytime dozing	IP2	0.781923	0.000504325	0.0023126	0.442718	0.657973	0.998079	FALSE
Self-report daytime dozing	IPS1	0.841468	-0.000560726	-0.003537	-0.546481	0.58474	0.998079	FALSE
Self-report daytime dozing	Ig	0.606242	0.00147259	0.00373983	1.20002	0.230139	0.998079	FALSE
Self-report daytime dozing	LBelt	0.632675	0.000242271	0.000659555	0.195504	0.844999	0.998079	FALSE
Self-report daytime dozing	LIPd	0.805042	-0.000509946	-0.00261567	-0.446225	0.655438	0.998079	FALSE
Self-report daytime dozing	LIPv	0.82784	0.000615718	0.00357642	0.570128	0.568595	0.998079	FALSE
Self-report daytime dozing	LO1	0.913283	-0.00285004	-0.0328659	-3.3316	0.000864505	0.155611	FALSE
Self-report daytime dozing	LO2	0.9434	-0.000723718	-0.0127864	-1.06035	0.288992	0.998079	FALSE
Self-report daytime dozing	LO3	0.915464	-9.55657e-05	-0.00113047	-0.11453	0.908818	0.998079	FALSE
Self-report daytime dozing	MBelt	0.624542	0.000279896	0.00074548	0.227414	0.820104	0.998079	FALSE
Self-report daytime dozing	MIP	0.831159	-0.001047	-0.00620112	-0.985198	0.324535	0.998079	FALSE
Self-report daytime dozing	MI	0.62731	0.00186361	0.00500042	1.52018	0.128475	0.998079	FALSE
Self-report daytime dozing	MST	0.875928	-0.000435169	-0.0035074	-0.431165	0.666351	0.998079	FALSE
Self-report daytime dozing	MT	0.907733	-0.00137119	-0.014861	-1.62229	0.104752	0.97962	FALSE
Self-report daytime dozing	OFC	0.711205	-0.000506441	-0.00175363	-0.397543	0.69097	0.998079	FALSE
Self-report daytime dozing	OP1	0.636164	-0.00120962	-0.00332462	-0.971194	0.331459	0.998079	FALSE
Self-report daytime dozing	OP2-3	0.616842	-0.00164719	-0.00429899	-1.32339	0.185717	0.998079	FALSE
Self-report daytime dozing	OP4	0.693851	0.000389042	0.00127076	0.31781	0.750631	0.998079	FALSE
Self-report daytime dozing	PBelt	0.673363	-0.00086827	-0.00265822	-0.699712	0.484113	0.998079	FALSE
Self-report daytime dozing	PCV	0.726982	0.00193359	0.00708228	1.60345	0.108847	0.97962	FALSE
Self-report daytime dozing	PEF	0.766082	0.000862027	0.00368516	0.711931	0.476513	0.998079	FALSE
Self-report daytime dozing	PF	0.79662	-0.00157167	-0.00772776	-1.45558	0.145518	0.998079	FALSE
Self-report daytime dozing	PFcm	0.675098	-0.000555087	-0.00170847	-0.449873	0.652805	0.998079	FALSE
Self-report daytime dozing	PFm	0.810994	-9.36617e-05	-0.000495549	-0.0892783	0.928861	0.998079	FALSE
Self-report daytime dozing	PFop	0.727689	-0.000449083	-0.00164916	-0.373357	0.708886	0.998079	FALSE
Self-report daytime dozing	PFt	0.779517	-0.0012759	-0.00578685	-1.11588	0.264481	0.998079	FALSE
Self-report daytime dozing	PGi	0.865993	-0.000228482	-0.00170501	-0.232443	0.816195	0.998079	FALSE
Self-report daytime dozing	PGp	0.898104	8.79129e-05	0.000862767	0.100566	0.919895	0.998079	FALSE
Self-report daytime dozing	PGs	0.828027	2.69868e-05	0.000156925	0.0257846	0.979429	0.998079	FALSE
Self-report daytime dozing	PHA1	0.637959	-0.00118875	-0.00328348	-0.983569	0.325335	0.998079	FALSE
Self-report daytime dozing	PHA2	0.643702	-0.00109873	-0.00308375	-0.875295	0.38142	0.998079	FALSE
Self-report daytime dozing	PHA3	0.743842	-0.000262773	-0.00102582	-0.20971	0.833896	0.998079	FALSE
Self-report daytime dozing	PHT	0.860503	-0.00179501	-0.0128677	-1.80509	0.0710698	0.97962	FALSE
Self-report daytime dozing	PH	0.956133	-0.00103221	-0.0235306	-1.60452	0.108611	0.97962	FALSE
Self-report daytime dozing	PIT	0.942002	-0.000493185	-0.00850348	-0.719283	0.471972	0.998079	FALSE
Self-report daytime dozing	PI	0.646212	0.000319613	0.000903402	0.259625	0.795155	0.998079	FALSE
Self-report daytime dozing	POS1	0.675307	-0.000796744	-0.00245384	-0.653699	0.513311	0.998079	FALSE
Self-report daytime dozing	POS2	0.788471	-0.00170727	-0.0080711	-1.49597	0.134671	0.998079	FALSE
Self-report daytime dozing	PSL	0.755152	0.000215757	0.00088119	0.182463	0.855221	0.998079	FALSE
Self-report daytime dozing	PeEc	0.746825	0.00114654	0.00452865	0.954346	0.339916	0.998079	FALSE
Self-report daytime dozing	Pir	0.667191	0.00135268	0.00406444	1.11489	0.264907	0.998079	FALSE
Self-report daytime dozing	PoI1	0.633864	9.55696e-05	0.000261022	0.0789029	0.93711	0.998079	FALSE
Self-report daytime dozing	PoI2	0.62793	-0.000100499	-0.000270107	-0.0833118	0.933604	0.998079	FALSE
Self-report daytime dozing	PreS	0.613708	0.000636603	0.00164798	0.531435	0.595121	0.998079	FALSE
Self-report daytime dozing	ProS	0.621265	-0.000118795	-0.000313663	-0.0987982	0.921299	0.998079	FALSE
Self-report daytime dozing	RI	0.635531	-0.000755904	-0.00207399	-0.620526	0.534916	0.998079	FALSE
Self-report daytime dozing	RSC	0.653948	0.000903845	0.00261188	0.754162	0.450758	0.998079	FALSE
Self-report daytime dozing	SCEF	0.675933	-0.000395896	-0.00122165	-0.31558	0.752323	0.998079	FALSE
Self-report daytime dozing	SFL	0.683438	0.000402845	0.00127257	0.32031	0.748735	0.998079	FALSE
Self-report daytime dozing	STGa	0.702859	-0.000360543	-0.00121337	-0.289705	0.772044	0.998079	FALSE
Self-report daytime dozing	STSda	0.749762	-0.00214631	-0.00857711	-1.79168	0.0731944	0.97962	FALSE
Self-report daytime dozing	STSdp	0.757123	0.000410487	0.0016901	0.331166	0.740522	0.998079	FALSE
Self-report daytime dozing	STSva	0.738781	-0.000295146	-0.00112988	-0.243131	0.807905	0.998079	FALSE
Self-report daytime dozing	STSvp	0.755216	-1.32027e-05	-5.39363e-05	-0.0108541	0.99134	0.998079	FALSE
Self-report daytime dozing	STV	0.821469	0.000125406	0.00070243	0.112446	0.91047	0.998079	FALSE
Self-report daytime dozing	TA2	0.661009	0.000771612	0.0022762	0.613137	0.53979	0.998079	FALSE
Self-report daytime dozing	TE1a	0.756956	-0.000524912	-0.00215974	-0.447735	0.654348	0.998079	FALSE
Self-report daytime dozing	TE1m	0.733703	-0.00238416	-0.00895304	-1.96558	0.0493559	0.931881	FALSE
Self-report daytime dozing	TE1p	0.78835	-0.000607114	-0.00286848	-0.548694	0.58322	0.998079	FALSE
Self-report daytime dozing	TE2a	0.740873	-0.000616584	-0.00237946	-0.510642	0.609605	0.998079	FALSE
Self-report daytime dozing	TE2p	0.845258	-0.00106537	-0.00688479	-0.9526	0.340801	0.998079	FALSE
Self-report daytime dozing	TF	0.831945	0.000180271	0.00107269	0.159283	0.873447	0.998079	FALSE
Self-report daytime dozing	TGd	0.759039	1.11812e-05	4.64024e-05	0.00959162	0.992347	0.998079	FALSE
Self-report daytime dozing	TGv	0.716177	-0.000340354	-0.00119918	-0.278239	0.780831	0.998079	FALSE
Self-report daytime dozing	TPOJ1	0.856961	-0.00104951	-0.00733725	-0.984681	0.324788	0.998079	FALSE
Self-report daytime dozing	TPOJ2	0.882211	-0.00258245	-0.0219245	-2.6196	0.00880758	0.553717	FALSE
Self-report daytime dozing	TPOJ3	0.881159	-0.000329603	-0.00277347	-0.34432	0.730608	0.998079	FALSE
Self-report daytime dozing	V1	0.902157	0.000669554	0.00684311	0.804368	0.421191	0.998079	FALSE
Self-report daytime dozing	V2	0.914729	-0.00036987	-0.0043376	-0.481723	0.630006	0.998079	FALSE
Self-report daytime dozing	V3A	0.81234	0.00127634	0.00680136	1.16042	0.245887	0.998079	FALSE
Self-report daytime dozing	V3B	0.811534	-0.00142117	-0.00754073	-1.2585	0.208221	0.998079	FALSE
Self-report daytime dozing	V3CD	0.884058	-0.000572649	-0.00493908	-0.620531	0.534913	0.998079	FALSE
Self-report daytime dozing	V3	0.934063	-0.000648006	-0.00982767	-0.966205	0.333949	0.998079	FALSE
Self-report daytime dozing	V4	0.95886	-0.00079037	-0.0192116	-1.38946	0.164704	0.998079	FALSE
Self-report daytime dozing	V4t	0.936512	-0.00114981	-0.0181106	-1.6292	0.103281	0.97962	FALSE
Self-report daytime dozing	V6A	0.749557	2.4408e-05	9.74596e-05	0.0204723	0.983667	0.998079	FALSE
Self-report daytime dozing	V6	0.740729	0.000518205	0.0019987	0.39985	0.68927	0.998079	FALSE
Self-report daytime dozing	V7	0.814522	0.00018459	0.000995211	0.16613	0.868056	0.998079	FALSE
Self-report daytime dozing	V8	0.899144	-0.0015941	-0.0158057	-1.73446	0.0828463	0.97962	FALSE
Self-report daytime dozing	VIP	0.760964	6.84623e-05	0.00028641	0.0578954	0.953832	0.998079	FALSE
Self-report daytime dozing	VMV1	0.671622	-0.00239143	-0.00728256	-1.8939	0.0582477	0.953144	FALSE
Self-report daytime dozing	VMV2	0.728718	-0.00160506	-0.00591659	-1.23195	0.217976	0.998079	FALSE
Self-report daytime dozing	VMV3	0.817498	-0.00291601	-0.0159779	-2.53598	0.0112184	0.553717	FALSE
Self-report daytime dozing	VVC	0.909803	-0.00196354	-0.0217695	-2.11811	0.0341739	0.928449	FALSE
Self-report daytime dozing	a10p	0.757456	8.03172e-05	0.000331145	0.0687212	0.945212	0.998079	FALSE
Self-report daytime dozing	a24	0.676766	0.00240939	0.00745401	1.94511	0.0517712	0.931881	FALSE
Self-report daytime dozing	a24pr	0.61353	0.00108484	0.00280706	0.870183	0.384207	0.998079	FALSE
Self-report daytime dozing	a32pr	0.640978	-0.0012525	-0.00348863	-1.01778	0.308792	0.998079	FALSE
Self-report daytime dozing	a47r	0.788922	0.00123089	0.00583145	1.12251	0.261656	0.998079	FALSE
Self-report daytime dozing	a9-46v	0.760203	0.000380267	0.00158579	0.327077	0.743612	0.998079	FALSE
Self-report daytime dozing	d23ab	0.666514	-0.000560858	-0.0016818	-0.456346	0.648145	0.998079	FALSE
Self-report daytime dozing	d32	0.679126	0.00306899	0.00956448	2.50343	0.0123048	0.553717	FALSE
Self-report daytime dozing	i6-8	0.711526	-0.0017625	-0.00610973	-1.44378	0.14881	0.998079	FALSE
Self-report daytime dozing	p10p	0.767113	0.000655747	0.00281572	0.565049	0.572045	0.998079	FALSE
Self-report daytime dozing	p24	0.643753	0.00104275	0.00292705	0.828953	0.407137	0.998079	FALSE
Self-report daytime dozing	p24pr	0.610641	0.000406554	0.00104416	0.333074	0.739081	0.998079	FALSE
Self-report daytime dozing	p32	0.711945	0.00188544	0.00654543	1.53029	0.125955	0.998079	FALSE
Self-report daytime dozing	p32pr	0.628686	0.00082181	0.00221325	0.66872	0.503679	0.998079	FALSE
Self-report daytime dozing	p47r	0.753034	0.000928489	0.00375959	0.799197	0.424182	0.998079	FALSE
Self-report daytime dozing	p9-46v	0.812764	0.00185281	0.0098956	1.64229	0.100541	0.97962	FALSE
Self-report daytime dozing	pOFC	0.642639	0.000899209	0.00251625	0.716179	0.473886	0.998079	FALSE
Self-report daytime dozing	s32	0.679027	0.00134419	0.00418785	1.07899	0.280601	0.998079	FALSE
Self-report daytime dozing	s6-8	0.67794	0.00032083	0.000996181	0.253647	0.79977	0.998079	FALSE
Self-report daytime dozing	v23ab	0.704926	-0.00159965	-0.0054212	-1.27866	0.201026	0.998079	FALSE

## Sheet: Figure 3A (FC Coeff.)
Variable	Node 1	Node 2	Coefficient	t-value	p-value (raw)	p-value (Bonferroni)	Significant
Duration of longest sleep bout	0	1	-0.00672373	-0.510669	0.609592	64.0072	FALSE
Duration of longest sleep bout	0	2	0.00296892	0.23846	0.811529	85.2105	FALSE
Duration of longest sleep bout	0	3	0.00631556	0.504241	0.614101	64.4806	FALSE
Duration of longest sleep bout	0	4	-0.00794751	-0.610794	0.541347	56.8414	FALSE
Duration of longest sleep bout	0	5	0.0383912	1.99909	0.0456197	4.79007	FALSE
Duration of longest sleep bout	0	6	0.0170793	1.34675	0.178085	18.6989	FALSE
Duration of longest sleep bout	0	7	0.00181757	0.134169	0.893271	93.7935	FALSE
Duration of longest sleep bout	0	8	-0.00966496	-0.747848	0.454566	47.7294	FALSE
Duration of longest sleep bout	0	9	-0.00994212	-0.770737	0.440877	46.2921	FALSE
Duration of longest sleep bout	0	10	0.0015595	0.132473	0.894612	93.9343	FALSE
Duration of longest sleep bout	0	11	-0.0113342	-0.836764	0.402741	42.2878	FALSE
Duration of longest sleep bout	0	12	0.000894494	0.0737715	0.941193	98.8253	FALSE
Duration of longest sleep bout	0	13	0.00615176	0.496781	0.619352	65.032	FALSE
Duration of longest sleep bout	0	14	-0.00348321	-0.290044	0.771787	81.0376	FALSE
Duration of longest sleep bout	0	15	-0.0108971	-0.777397	0.436939	45.8786	FALSE
Duration of longest sleep bout	0	16	0.0236923	1.72117	0.0852437	8.95059	FALSE
Duration of longest sleep bout	0	17	-0.0143005	-1.07806	0.281026	29.5077	FALSE
Duration of longest sleep bout	0	18	-0.0124706	-0.940678	0.346888	36.4232	FALSE
Duration of longest sleep bout	0	19	-0.000655987	-0.0551513	0.956019	100.382	FALSE
Duration of longest sleep bout	0	20	0.0103386	0.792609	0.42802	44.9421	FALSE
Duration of longest sleep bout	1	2	-0.0481488	-3.77797	0.000158841	0.0166784	TRUE
Duration of longest sleep bout	1	3	0.017273	1.33607	0.18155	19.0627	FALSE
Duration of longest sleep bout	1	4	0.0135955	0.766053	0.443659	46.5842	FALSE
Duration of longest sleep bout	1	5	-0.0040987	-0.32898	0.742176	77.9285	FALSE
Duration of longest sleep bout	1	6	-0.00631521	-0.345443	0.729767	76.6256	FALSE
Duration of longest sleep bout	1	7	-0.0109283	-0.872327	0.383046	40.2199	FALSE
Duration of longest sleep bout	1	8	0.0108798	0.886448	0.375393	39.4163	FALSE
Duration of longest sleep bout	1	9	-0.0270262	-2.22856	0.0258608	2.71539	FALSE
Duration of longest sleep bout	1	10	-0.00984637	-0.66666	0.505002	53.0252	FALSE
Duration of longest sleep bout	1	11	0.00829371	0.617524	0.5369	56.3745	FALSE
Duration of longest sleep bout	1	12	0.0128701	0.976328	0.32892	34.5366	FALSE
Duration of longest sleep bout	1	13	0.0047013	0.34768	0.728086	76.4491	FALSE
Duration of longest sleep bout	1	14	-0.00360576	-0.263695	0.792019	83.162	FALSE
Duration of longest sleep bout	1	15	0.00620534	0.463661	0.642898	67.5043	FALSE
Duration of longest sleep bout	1	16	-0.0305802	-2.31651	0.0205461	2.15734	FALSE
Duration of longest sleep bout	1	17	0.00524288	0.350089	0.726277	76.2591	FALSE
Duration of longest sleep bout	1	18	0.0139562	1.03641	0.300032	31.5033	FALSE
Duration of longest sleep bout	1	19	-0.0857708	-4.74903	2.06661e-06	0.000216994	TRUE
Duration of longest sleep bout	1	20	-0.0092952	-0.673511	0.500635	52.5666	FALSE
Duration of longest sleep bout	2	3	-0.0392696	-2.55691	0.0105723	1.1101	FALSE
Duration of longest sleep bout	2	4	0.0368545	2.8219	0.00478145	0.502052	FALSE
Duration of longest sleep bout	2	5	0.0349651	2.90882	0.00363429	0.381601	FALSE
Duration of longest sleep bout	2	6	0.031324	2.78039	0.00543742	0.570929	FALSE
Duration of longest sleep bout	2	7	-0.00314184	-0.201878	0.840015	88.2016	FALSE
Duration of longest sleep bout	2	8	0.0965867	5.95278	2.70531e-09	2.84058e-07	TRUE
Duration of longest sleep bout	2	9	0.0281868	2.34579	0.0190022	1.99523	FALSE
Duration of longest sleep bout	2	10	-0.049149	-3.46438	0.000533243	0.0559905	FALSE
Duration of longest sleep bout	2	11	-0.0180976	-1.48999	0.136253	14.3065	FALSE
Duration of longest sleep bout	2	12	-0.0273265	-1.92855	0.0538097	5.65002	FALSE
Duration of longest sleep bout	2	13	0.0296456	2.5589	0.0105119	1.10375	FALSE
Duration of longest sleep bout	2	14	0.0211793	1.91715	0.0552412	5.80033	FALSE
Duration of longest sleep bout	2	15	0.0124836	1.17362	0.240568	25.2596	FALSE
Duration of longest sleep bout	2	16	0.0162964	1.18522	0.235954	24.7752	FALSE
Duration of longest sleep bout	2	17	0.0696019	5.12841	2.96487e-07	3.11312e-05	TRUE
Duration of longest sleep bout	2	18	-0.0975399	-4.90345	9.53603e-07	0.000100128	TRUE
Duration of longest sleep bout	2	19	0.000805465	0.0643023	0.948731	99.6167	FALSE
Duration of longest sleep bout	2	20	-0.0421827	-2.59117	0.0095762	1.0055	FALSE
Duration of longest sleep bout	3	4	0.0373423	2.56516	0.0103241	1.08403	FALSE
Duration of longest sleep bout	3	5	-0.0115108	-0.775322	0.438164	46.0072	FALSE
Duration of longest sleep bout	3	6	0.0152157	1.26857	0.204619	21.485	FALSE
Duration of longest sleep bout	3	7	0.00457422	0.390169	0.696418	73.1239	FALSE
Duration of longest sleep bout	3	8	0.0205413	1.77041	0.0766822	8.05163	FALSE
Duration of longest sleep bout	3	9	0.0157922	1.03059	0.302751	31.7889	FALSE
Duration of longest sleep bout	3	10	0.0645954	4.6544	3.28213e-06	0.000344624	TRUE
Duration of longest sleep bout	3	11	-0.125909	-6.13675	8.67739e-10	9.11126e-08	TRUE
Duration of longest sleep bout	3	12	-0.0794994	-3.97524	7.07065e-05	0.00742418	TRUE
Duration of longest sleep bout	3	13	-0.0532146	-4.03781	5.42712e-05	0.00569848	TRUE
Duration of longest sleep bout	3	14	-0.00159878	-0.133549	0.893762	93.845	FALSE
Duration of longest sleep bout	3	15	0.00763902	0.609754	0.542035	56.9137	FALSE
Duration of longest sleep bout	3	16	0.0128076	1.06422	0.287251	30.1613	FALSE
Duration of longest sleep bout	3	17	-0.0513794	-3.92166	8.84066e-05	0.00928269	TRUE
Duration of longest sleep bout	3	18	-0.0201821	-1.52417	0.12749	13.3865	FALSE
Duration of longest sleep bout	3	19	-0.0501734	-4.21356	2.53123e-05	0.00265779	TRUE
Duration of longest sleep bout	3	20	0.0325253	2.73511	0.0062445	0.655672	FALSE
Duration of longest sleep bout	4	5	0.0235403	1.69647	0.0898218	9.43129	FALSE
Duration of longest sleep bout	4	6	0.000624755	0.0522537	0.958327	100.624	FALSE
Duration of longest sleep bout	4	7	-0.0128187	-1.07955	0.280363	29.4381	FALSE
Duration of longest sleep bout	4	8	-0.0231905	-1.86638	0.0620113	6.51119	FALSE
Duration of longest sleep bout	4	9	0.0426176	2.66281	0.00775883	0.814678	FALSE
Duration of longest sleep bout	4	10	0.0545423	4.14825	3.37205e-05	0.00354065	TRUE
Duration of longest sleep bout	4	11	-0.00496405	-0.376576	0.706495	74.182	FALSE
Duration of longest sleep bout	4	12	0.0377636	2.87717	0.00401927	0.422024	FALSE
Duration of longest sleep bout	4	13	-0.00925547	-0.697238	0.485667	50.995	FALSE
Duration of longest sleep bout	4	14	-0.00720226	-0.563745	0.572938	60.1585	FALSE
Duration of longest sleep bout	4	15	0.0494721	3.83147	0.000127996	0.0134396	TRUE
Duration of longest sleep bout	4	16	0.0384298	3.07637	0.00209986	0.220485	FALSE
Duration of longest sleep bout	4	17	-0.0594684	-4.39756	1.1037e-05	0.00115889	TRUE
Duration of longest sleep bout	4	18	0.0466735	3.44173	0.000579863	0.0608856	FALSE
Duration of longest sleep bout	4	19	0.0563355	4.11737	3.85641e-05	0.00404923	TRUE
Duration of longest sleep bout	4	20	0.0693654	4.92137	8.70183e-07	9.13692e-05	TRUE
Duration of longest sleep bout	5	6	0.0255274	1.87048	0.0614404	6.45124	FALSE
Duration of longest sleep bout	5	7	-0.0149732	-1.09765	0.272377	28.5996	FALSE
Duration of longest sleep bout	5	8	0.0728486	4.54	5.67684e-06	0.000596068	TRUE
Duration of longest sleep bout	5	9	0.0235241	1.76992	0.0767649	8.06032	FALSE
Duration of longest sleep bout	5	10	0.0541063	3.41892	0.00063066	0.0662193	FALSE
Duration of longest sleep bout	5	11	-0.0714542	-5.1332	2.89123e-07	3.03579e-05	TRUE
Duration of longest sleep bout	5	12	-0.0199321	-1.55708	0.119477	12.5451	FALSE
Duration of longest sleep bout	5	13	-0.0615983	-4.97368	6.65606e-07	6.98886e-05	TRUE
Duration of longest sleep bout	5	14	0.0120748	0.810872	0.417454	43.8327	FALSE
Duration of longest sleep bout	5	15	-0.0422491	-2.80976	0.00496556	0.521384	FALSE
Duration of longest sleep bout	5	16	0.157756	7.14295	9.62561e-13	1.01069e-10	TRUE
Duration of longest sleep bout	5	17	0.151982	7.24452	4.58696e-13	4.8163e-11	TRUE
Duration of longest sleep bout	5	18	0.197225	8.06911	7.70404e-16	8.08924e-14	TRUE
Duration of longest sleep bout	5	19	0.0315589	2.48136	0.0131012	1.37563	FALSE
Duration of longest sleep bout	5	20	-0.0369674	-2.75254	0.00592198	0.621808	FALSE
Duration of longest sleep bout	6	7	-0.0139105	-0.966172	0.333976	35.0675	FALSE
Duration of longest sleep bout	6	8	0.0150793	1.16226	0.245152	25.7409	FALSE
Duration of longest sleep bout	6	9	0.0228061	1.69445	0.0902046	9.47148	FALSE
Duration of longest sleep bout	6	10	0.017317	1.29292	0.196062	20.5865	FALSE
Duration of longest sleep bout	6	11	-0.00223096	-0.166821	0.867514	91.089	FALSE
Duration of longest sleep bout	6	12	-0.0165391	-1.2633	0.206506	21.6831	FALSE
Duration of longest sleep bout	6	13	0.00316066	0.245205	0.806301	84.6616	FALSE
Duration of longest sleep bout	6	14	-0.0148151	-1.14134	0.253751	26.6438	FALSE
Duration of longest sleep bout	6	15	-0.00864162	-0.619345	0.5357	56.2486	FALSE
Duration of longest sleep bout	6	16	0.0553134	3.68972	0.000225435	0.0236707	TRUE
Duration of longest sleep bout	6	17	0.0595895	4.60947	4.07624e-06	0.000428005	TRUE
Duration of longest sleep bout	6	18	0.0638258	4.38678	1.15963e-05	0.00121761	TRUE
Duration of longest sleep bout	6	19	0.0236354	1.86743	0.0618651	6.49584	FALSE
Duration of longest sleep bout	6	20	-0.0579964	-4.2942	1.7663e-05	0.00185461	TRUE
Duration of longest sleep bout	7	8	-0.00916478	-0.725872	0.46793	49.1327	FALSE
Duration of longest sleep bout	7	9	-0.0172397	-1.245	0.213154	22.3812	FALSE
Duration of longest sleep bout	7	10	-0.0278544	-1.75586	0.0791364	8.30932	FALSE
Duration of longest sleep bout	7	11	0.0226032	1.59608	0.110495	11.602	FALSE
Duration of longest sleep bout	7	12	-0.00061417	-0.0425709	0.966044	101.435	FALSE
Duration of longest sleep bout	7	13	0.0337829	2.53925	0.0111209	1.1677	FALSE
Duration of longest sleep bout	7	14	0.0212859	1.67534	0.0938924	9.85871	FALSE
Duration of longest sleep bout	7	15	0.0105008	0.826768	0.408384	42.8803	FALSE
Duration of longest sleep bout	7	16	0.0178301	1.13224	0.257556	27.0434	FALSE
Duration of longest sleep bout	7	17	0.0154775	1.08305	0.278806	29.2746	FALSE
Duration of longest sleep bout	7	18	-0.0563216	-3.75562	0.000173697	0.0182382	TRUE
Duration of longest sleep bout	7	19	-0.0654443	-4.76333	1.9257e-06	0.000202198	TRUE
Duration of longest sleep bout	7	20	-0.0134755	-0.935998	0.349292	36.6757	FALSE
Duration of longest sleep bout	8	9	-0.0256433	-2.00514	0.0449697	4.72182	FALSE
Duration of longest sleep bout	8	10	-0.00413722	-0.301754	0.762845	80.0987	FALSE
Duration of longest sleep bout	8	11	0.127679	7.64877	2.17381e-14	2.2825e-12	TRUE
Duration of longest sleep bout	8	12	0.0366636	2.90577	0.00366992	0.385341	FALSE
Duration of longest sleep bout	8	13	-0.0151743	-1.15475	0.248216	26.0627	FALSE
Duration of longest sleep bout	8	14	0.0829708	5.45446	5.00351e-08	5.25368e-06	TRUE
Duration of longest sleep bout	8	15	0.00672162	0.508846	0.610869	64.1413	FALSE
Duration of longest sleep bout	8	16	0.0758372	4.90644	9.38896e-07	9.8584e-05	TRUE
Duration of longest sleep bout	8	17	-0.0398865	-2.99152	0.00278133	0.29204	FALSE
Duration of longest sleep bout	8	18	-0.0175007	-1.43074	0.15253	16.0156	FALSE
Duration of longest sleep bout	8	19	-0.00454044	-0.393465	0.693983	72.8682	FALSE
Duration of longest sleep bout	8	20	0.0307489	2.31263	0.0207591	2.17971	FALSE
Duration of longest sleep bout	9	10	-0.0521981	-3.24812	0.00116478	0.122301	FALSE
Duration of longest sleep bout	9	11	0.131209	6.61022	3.98927e-11	4.18874e-09	TRUE
Duration of longest sleep bout	9	12	0.15536	7.11306	1.19516e-12	1.25492e-10	TRUE
Duration of longest sleep bout	9	13	0.172825	7.39778	1.47055e-13	1.54408e-11	TRUE
Duration of longest sleep bout	9	14	0.0196755	1.63066	0.102987	10.8136	FALSE
Duration of longest sleep bout	9	15	-0.0553472	-3.96704	7.31726e-05	0.00768312	TRUE
Duration of longest sleep bout	9	16	-0.0513089	-3.58502	0.00033833	0.0355247	TRUE
Duration of longest sleep bout	9	17	-0.0429068	-3.40012	0.000675642	0.0709424	FALSE
Duration of longest sleep bout	9	18	0.114022	7.00506	2.59269e-12	2.72233e-10	TRUE
Duration of longest sleep bout	9	19	0.0423865	3.25535	0.0011355	0.119228	FALSE
Duration of longest sleep bout	9	20	0.0307822	1.84399	0.0652079	6.84683	FALSE
Duration of longest sleep bout	10	11	-0.0195944	-1.6228	0.104657	10.989	FALSE
Duration of longest sleep bout	10	12	-0.000233903	-0.0109876	0.991233	104.08	FALSE
Duration of longest sleep bout	10	13	-0.00307394	-0.249731	0.802799	84.2939	FALSE
Duration of longest sleep bout	10	14	0.0197907	1.63577	0.101912	10.7008	FALSE
Duration of longest sleep bout	10	15	-0.02016	-1.70561	0.0881047	9.25099	FALSE
Duration of longest sleep bout	10	16	-0.00250818	-0.127026	0.898922	94.3868	FALSE
Duration of longest sleep bout	10	17	-0.00524904	-0.385315	0.700011	73.5011	FALSE
Duration of longest sleep bout	10	18	0.0426376	3.0653	0.00217912	0.228808	FALSE
Duration of longest sleep bout	10	19	0.0503227	3.83535	0.000125992	0.0132292	TRUE
Duration of longest sleep bout	10	20	0.0325584	2.284	0.0223882	2.35076	FALSE
Duration of longest sleep bout	11	12	0.0262512	2.34003	0.0192975	2.02624	FALSE
Duration of longest sleep bout	11	13	0.0275391	2.34521	0.0190319	1.99835	FALSE
Duration of longest sleep bout	11	14	0.00770959	0.587627	0.556793	58.4633	FALSE
Duration of longest sleep bout	11	15	-0.00581974	-0.46603	0.641202	67.3262	FALSE
Duration of longest sleep bout	11	16	0.0299843	2.03515	0.0418564	4.39492	FALSE
Duration of longest sleep bout	11	17	-0.00572003	-0.478804	0.632086	66.369	FALSE
Duration of longest sleep bout	11	18	0.00265346	0.187334	0.851402	89.3972	FALSE
Duration of longest sleep bout	11	19	-0.00281312	-0.221078	0.825035	86.6287	FALSE
Duration of longest sleep bout	11	20	-0.0152687	-1.22248	0.22155	23.2628	FALSE
Duration of longest sleep bout	12	13	0.0052854	0.396956	0.691407	72.5977	FALSE
Duration of longest sleep bout	12	14	-0.0181878	-1.45206	0.14651	15.3835	FALSE
Duration of longest sleep bout	12	15	-0.0529963	-4.23834	2.26774e-05	0.00238113	TRUE
Duration of longest sleep bout	12	16	0.0379588	2.84602	0.00443405	0.465575	FALSE
Duration of longest sleep bout	12	17	-0.0162258	-1.31512	0.188493	19.7918	FALSE
Duration of longest sleep bout	12	18	-0.0610022	-4.38987	1.1434e-05	0.00120057	TRUE
Duration of longest sleep bout	12	19	0.0665544	4.95813	7.20869e-07	7.56912e-05	TRUE
Duration of longest sleep bout	12	20	0.0485464	3.92978	8.54696e-05	0.00897431	TRUE
Duration of longest sleep bout	13	14	0.0522452	4.05388	5.06726e-05	0.00532062	TRUE
Duration of longest sleep bout	13	15	0.00922463	0.742144	0.458014	48.0914	FALSE
Duration of longest sleep bout	13	16	-0.0114731	-0.880292	0.378718	39.7654	FALSE
Duration of longest sleep bout	13	17	-0.0729537	-5.15104	2.62987e-07	2.76137e-05	TRUE
Duration of longest sleep bout	13	18	-0.0123965	-1.00251	0.316115	33.1921	FALSE
Duration of longest sleep bout	13	19	0.0328546	2.71269	0.00668288	0.701703	FALSE
Duration of longest sleep bout	13	20	-0.0329634	-2.72229	0.006492	0.68166	FALSE
Duration of longest sleep bout	14	15	-0.0196658	-1.71463	0.0864373	9.07592	FALSE
Duration of longest sleep bout	14	16	-0.0310603	-2.10754	0.0350904	3.6845	FALSE
Duration of longest sleep bout	14	17	0.0436196	3.20752	0.00134219	0.14093	FALSE
Duration of longest sleep bout	14	18	0.01734	1.22522	0.220516	23.1542	FALSE
Duration of longest sleep bout	14	19	0.0339129	2.63185	0.00850246	0.892758	FALSE
Duration of longest sleep bout	14	20	-0.0167877	-1.16326	0.244744	25.6981	FALSE
Duration of longest sleep bout	15	16	-0.0410463	-2.85999	0.00424343	0.44556	FALSE
Duration of longest sleep bout	15	17	-0.0134833	-0.983981	0.325143	34.1401	FALSE
Duration of longest sleep bout	15	18	0.0237468	1.8211	0.0686158	7.20466	FALSE
Duration of longest sleep bout	15	19	-0.0440944	-3.02547	0.00248743	0.26118	FALSE
Duration of longest sleep bout	15	20	0.0653404	4.92178	8.68353e-07	9.11771e-05	TRUE
Duration of longest sleep bout	16	17	0.0472242	3.83494	0.000126199	0.0132509	TRUE
Duration of longest sleep bout	16	18	0.0790272	5.54081	3.07061e-08	3.22414e-06	TRUE
Duration of longest sleep bout	16	19	-0.000864306	-0.0596424	0.952441	100.006	FALSE
Duration of longest sleep bout	16	20	-0.0747274	-5.28772	1.2592e-07	1.32216e-05	TRUE
Duration of longest sleep bout	17	18	-0.0309769	-2.37823	0.0174108	1.82814	FALSE
Duration of longest sleep bout	17	19	-0.0206357	-1.45036	0.146983	15.4332	FALSE
Duration of longest sleep bout	17	20	0.0449633	3.23175	0.00123348	0.129515	FALSE
Duration of longest sleep bout	18	19	-0.0437306	-3.2679	0.00108639	0.114071	FALSE
Duration of longest sleep bout	18	20	-0.0248855	-2.13015	0.0331785	3.48374	FALSE
Duration of longest sleep bout	19	20	-0.00841064	-0.643558	0.519874	54.5868	FALSE
PHQ-2	0	1	0.00796774	0.538183	0.590455	61.9977	FALSE
PHQ-2	0	2	-0.0251345	-1.80489	0.0711019	7.4657	FALSE
PHQ-2	0	3	0.00890893	0.629012	0.529346	55.5813	FALSE
PHQ-2	0	4	0.0149423	1.02438	0.305667	32.095	FALSE
PHQ-2	0	5	0.0182645	0.852291	0.39406	41.3763	FALSE
PHQ-2	0	6	-0.0237143	-1.67263	0.0944115	9.91321	FALSE
PHQ-2	0	7	-0.00577369	-0.381687	0.702696	73.7831	FALSE
PHQ-2	0	8	0.000217347	0.0151145	0.987941	103.734	FALSE
PHQ-2	0	9	-0.00184184	-0.12736	0.898657	94.3589	FALSE
PHQ-2	0	10	0.0355012	2.6984	0.00697134	0.731991	FALSE
PHQ-2	0	11	-0.0508458	-3.35217	0.00080284	0.0842982	FALSE
PHQ-2	0	12	-0.00589701	-0.434555	0.663889	69.7083	FALSE
PHQ-2	0	13	0.034488	2.48827	0.0128422	1.34843	FALSE
PHQ-2	0	14	0.0518262	3.83754	0.000124536	0.0130763	TRUE
PHQ-2	0	15	-0.0205254	-1.31097	0.18988	19.9374	FALSE
PHQ-2	0	16	0.0268929	1.75859	0.0786577	8.25906	FALSE
PHQ-2	0	17	-0.0154812	-1.05022	0.293624	30.8306	FALSE
PHQ-2	0	18	-0.0433615	-2.91289	0.00358373	0.376292	FALSE
PHQ-2	0	19	0.00770668	0.578577	0.562879	59.1023	FALSE
PHQ-2	0	20	-0.0150363	-1.037	0.299743	31.473	FALSE
PHQ-2	1	2	-0.0279799	-1.95996	0.0500098	5.25103	FALSE
PHQ-2	1	3	-0.00696023	-0.479638	0.631488	66.3063	FALSE
PHQ-2	1	4	0.0548858	2.76476	0.0057001	0.598511	FALSE
PHQ-2	1	5	0.00908468	0.645501	0.518608	54.4538	FALSE
PHQ-2	1	6	0.0397364	1.93326	0.0532141	5.58748	FALSE
PHQ-2	1	7	0.0298608	2.12274	0.0337841	3.54733	FALSE
PHQ-2	1	8	0.0172837	1.24983	0.211372	22.194	FALSE
PHQ-2	1	9	0.0138209	1.00995	0.31253	32.8156	FALSE
PHQ-2	1	10	-0.0246459	-1.50406	0.132576	13.9205	FALSE
PHQ-2	1	11	0.0265679	1.75866	0.0786465	8.25788	FALSE
PHQ-2	1	12	0.0293265	1.98387	0.0472797	4.96437	FALSE
PHQ-2	1	13	0.017246	1.14261	0.253209	26.5869	FALSE
PHQ-2	1	14	-0.0131047	-0.861579	0.388926	40.8373	FALSE
PHQ-2	1	15	-0.0111673	-0.750066	0.453221	47.5882	FALSE
PHQ-2	1	16	-0.0116105	-0.784372	0.432828	45.447	FALSE
PHQ-2	1	17	-0.0147998	-0.878147	0.379871	39.8865	FALSE
PHQ-2	1	18	0.0167649	1.11351	0.2655	27.8775	FALSE
PHQ-2	1	19	0.015321	0.752179	0.45195	47.4547	FALSE
PHQ-2	1	20	-0.0364039	-2.36381	0.0180945	1.89992	FALSE
PHQ-2	2	3	0.00473009	0.272884	0.784944	82.4192	FALSE
PHQ-2	2	4	0.0211939	1.4401	0.14985	15.7343	FALSE
PHQ-2	2	5	0.0267229	1.9709	0.0487449	5.11821	FALSE
PHQ-2	2	6	-0.00638632	-0.510028	0.610036	64.0537	FALSE
PHQ-2	2	7	0.0361402	2.05846	0.0395547	4.15325	FALSE
PHQ-2	2	8	0.041854	2.30022	0.0214429	2.25151	FALSE
PHQ-2	2	9	-0.031372	-2.33383	0.0196116	2.05922	FALSE
PHQ-2	2	10	0.0189209	1.18039	0.237856	24.9749	FALSE
PHQ-2	2	11	0.024934	1.82998	0.0672637	7.06269	FALSE
PHQ-2	2	12	0.0252987	1.58481	0.11302	11.8671	FALSE
PHQ-2	2	13	0.021204	1.63686	0.101671	10.6755	FALSE
PHQ-2	2	14	0.000611262	0.0490774	0.960858	100.89	FALSE
PHQ-2	2	15	0.0141081	1.17445	0.240226	25.2237	FALSE
PHQ-2	2	16	0.0429586	2.76847	0.00563564	0.591742	FALSE
PHQ-2	2	17	-0.0120698	-0.791361	0.42874	45.0177	FALSE
PHQ-2	2	18	-0.0185781	-0.830122	0.406477	42.68	FALSE
PHQ-2	2	19	-0.0450704	-3.22631	0.00125536	0.131813	FALSE
PHQ-2	2	20	0.017769	0.968248	0.332929	34.9575	FALSE
PHQ-2	3	4	0.0513559	3.12736	0.00176558	0.185386	FALSE
PHQ-2	3	5	-0.0150881	-0.902674	0.366707	38.5042	FALSE
PHQ-2	3	6	0.0187652	1.39551	0.162874	17.1017	FALSE
PHQ-2	3	7	0.00682335	0.518352	0.604216	63.4427	FALSE
PHQ-2	3	8	-0.0128295	-0.992022	0.321195	33.7255	FALSE
PHQ-2	3	9	0.0218417	1.26511	0.205843	21.6136	FALSE
PHQ-2	3	10	0.0189203	1.21524	0.224284	23.5498	FALSE
PHQ-2	3	11	-0.0592862	-2.59572	0.00944426	0.991647	FALSE
PHQ-2	3	12	-0.0462805	-2.0716	0.0383119	4.02275	FALSE
PHQ-2	3	13	-0.0424976	-2.89182	0.003833	0.402465	FALSE
PHQ-2	3	14	-0.0143314	-1.06974	0.284746	29.8984	FALSE
PHQ-2	3	15	0.00603065	0.431693	0.665968	69.9266	FALSE
PHQ-2	3	16	0.0366844	2.70914	0.00674969	0.708717	FALSE
PHQ-2	3	17	-0.0162445	-1.10858	0.26762	28.1001	FALSE
PHQ-2	3	18	-0.040018	-2.68236	0.00731473	0.768047	FALSE
PHQ-2	3	19	-0.032329	-2.42078	0.0154934	1.62681	FALSE
PHQ-2	3	20	0.0199617	1.49941	0.133779	14.0468	FALSE
PHQ-2	4	5	0.00321515	0.205488	0.837192	87.9052	FALSE
PHQ-2	4	6	0.00323507	0.241656	0.809049	84.9501	FALSE
PHQ-2	4	7	-0.0183653	-1.3708	0.170447	17.897	FALSE
PHQ-2	4	8	-0.0151009	-1.08592	0.277524	29.14	FALSE
PHQ-2	4	9	0.0162289	0.905749	0.365076	38.333	FALSE
PHQ-2	4	10	0.0073744	0.498396	0.618209	64.9119	FALSE
PHQ-2	4	11	0.012007	0.811737	0.416949	43.7797	FALSE
PHQ-2	4	12	-0.0222843	-1.52448	0.127399	13.3769	FALSE
PHQ-2	4	13	0.04015	2.7234	0.00646519	0.678845	FALSE
PHQ-2	4	14	0.022512	1.58276	0.113487	11.9161	FALSE
PHQ-2	4	15	0.0712622	4.88987	1.01442e-06	0.000106514	TRUE
PHQ-2	4	16	-0.0300131	-2.13405	0.0328472	3.44896	FALSE
PHQ-2	4	17	-0.0260787	-1.72581	0.0843924	8.86121	FALSE
PHQ-2	4	18	0.041193	2.71618	0.00660789	0.693828	FALSE
PHQ-2	4	19	0.0169848	1.10734	0.268158	28.1566	FALSE
PHQ-2	4	20	0.00467036	0.296165	0.767106	80.5462	FALSE
PHQ-2	5	6	-0.0294653	-1.92776	0.0538942	5.65889	FALSE
PHQ-2	5	7	0.00706698	0.463877	0.642739	67.4876	FALSE
PHQ-2	5	8	0.0540215	2.99925	0.0027087	0.284414	FALSE
PHQ-2	5	9	-0.0200965	-1.35946	0.174013	18.2713	FALSE
PHQ-2	5	10	-0.00898386	-0.507131	0.612067	64.267	FALSE
PHQ-2	5	11	-0.0254998	-1.64587	0.0998022	10.4792	FALSE
PHQ-2	5	12	0.0149025	1.03315	0.301543	31.662	FALSE
PHQ-2	5	13	0.0016098	0.115711	0.907882	95.3277	FALSE
PHQ-2	5	14	-0.0112417	-0.67115	0.50213	52.7237	FALSE
PHQ-2	5	15	-0.0406228	-2.40728	0.0160783	1.68822	FALSE
PHQ-2	5	16	0.0145687	0.593396	0.552921	58.0567	FALSE
PHQ-2	5	17	0.0646618	2.76371	0.00571841	0.600433	FALSE
PHQ-2	5	18	0.0774257	2.85338	0.00432871	0.454514	FALSE
PHQ-2	5	19	0.0406181	2.83806	0.00454202	0.476912	FALSE
PHQ-2	5	20	-0.027048	-1.78938	0.0735643	7.72425	FALSE
PHQ-2	6	7	0.0106448	0.659574	0.509533	53.5009	FALSE
PHQ-2	6	8	0.00739054	0.504349	0.61402	64.4721	FALSE
PHQ-2	6	9	-0.015527	-1.03808	0.299239	31.4201	FALSE
PHQ-2	6	10	-0.0213745	-1.42487	0.154204	16.1915	FALSE
PHQ-2	6	11	-0.0105299	-0.707122	0.479497	50.3471	FALSE
PHQ-2	6	12	-3.76736e-05	-0.00256632	0.997952	104.785	FALSE
PHQ-2	6	13	0.0149212	1.02897	0.303502	31.8677	FALSE
PHQ-2	6	14	-0.00966771	-0.663557	0.506979	53.2328	FALSE
PHQ-2	6	15	-0.0191174	-1.21116	0.225843	23.7135	FALSE
PHQ-2	6	16	-0.0146052	-0.87196	0.383238	40.2399	FALSE
PHQ-2	6	17	0.0289837	1.99888	0.0456309	4.79125	FALSE
PHQ-2	6	18	0.0256369	1.57064	0.116278	12.2092	FALSE
PHQ-2	6	19	0.00571083	0.399816	0.689295	72.376	FALSE
PHQ-2	6	20	0.0250858	1.66228	0.0964675	10.1291	FALSE
PHQ-2	7	8	-0.0455962	-3.20197	0.0013664	0.143472	FALSE
PHQ-2	7	9	-0.060867	-3.92889	8.55395e-05	0.00898165	TRUE
PHQ-2	7	10	0.0319046	1.77761	0.0754785	7.92524	FALSE
PHQ-2	7	11	0.0699621	4.40723	1.05079e-05	0.00110333	TRUE
PHQ-2	7	12	0.00571178	0.350428	0.72602	76.2321	FALSE
PHQ-2	7	13	0.00815493	0.547701	0.583901	61.3096	FALSE
PHQ-2	7	14	0.00117402	0.0821352	0.93454	98.1267	FALSE
PHQ-2	7	15	0.02908	2.04576	0.0407887	4.28281	FALSE
PHQ-2	7	16	0.000575329	0.0323897	0.974162	102.287	FALSE
PHQ-2	7	17	-0.0213127	-1.33241	0.182735	19.1872	FALSE
PHQ-2	7	18	-0.000948767	-0.0566428	0.95483	100.257	FALSE
PHQ-2	7	19	-0.0254834	-1.64876	0.0992087	10.4169	FALSE
PHQ-2	7	20	-0.00987675	-0.610149	0.541768	56.8857	FALSE
PHQ-2	8	9	-0.0190917	-1.3213	0.186411	19.5732	FALSE
PHQ-2	8	10	-0.0312301	-2.03811	0.0415483	4.36258	FALSE
PHQ-2	8	11	0.0330609	1.77097	0.0765756	8.04043	FALSE
PHQ-2	8	12	0.0126201	0.890463	0.373225	39.1886	FALSE
PHQ-2	8	13	-0.00625272	-0.42653	0.669725	70.3211	FALSE
PHQ-2	8	14	0.0112482	0.660291	0.509072	53.4526	FALSE
PHQ-2	8	15	0.0112797	0.773904	0.438994	46.0944	FALSE
PHQ-2	8	16	-0.00984521	-0.568462	0.569726	59.8212	FALSE
PHQ-2	8	17	-0.0145576	-0.976343	0.328903	34.5348	FALSE
PHQ-2	8	18	0.0177083	1.28394	0.199174	20.9132	FALSE
PHQ-2	8	19	0.00897887	0.693886	0.48776	51.2148	FALSE
PHQ-2	8	20	-0.0257116	-1.71598	0.086176	9.04848	FALSE
PHQ-2	9	10	-0.00798884	-0.446031	0.655578	68.8357	FALSE
PHQ-2	9	11	0.014057	0.636313	0.524577	55.0806	FALSE
PHQ-2	9	12	0.0632809	2.60257	0.0092574	0.972027	FALSE
PHQ-2	9	13	0.0364155	1.39564	0.162833	17.0975	FALSE
PHQ-2	9	14	0.036254	2.65853	0.00785246	0.824508	FALSE
PHQ-2	9	15	-0.00670196	-0.431277	0.66627	69.9583	FALSE
PHQ-2	9	16	-0.00706453	-0.437168	0.661993	69.5093	FALSE
PHQ-2	9	17	-0.0144621	-1.02171	0.306929	32.2275	FALSE
PHQ-2	9	18	0.0421381	2.31672	0.0205257	2.1552	FALSE
PHQ-2	9	19	0.0249654	1.71277	0.086765	9.11032	FALSE
PHQ-2	9	20	0.087933	4.71388	2.4418e-06	0.000256389	TRUE
PHQ-2	10	11	-0.0331584	-2.45217	0.0142058	1.49161	FALSE
PHQ-2	10	12	0.0940327	3.90516	9.43799e-05	0.00990989	TRUE
PHQ-2	10	13	-0.00614448	-0.444747	0.656506	68.9331	FALSE
PHQ-2	10	14	-0.00820172	-0.601966	0.547201	57.4561	FALSE
PHQ-2	10	15	0.0145702	1.0985	0.271997	28.5597	FALSE
PHQ-2	10	16	0.0376623	1.69238	0.0905836	9.51128	FALSE
PHQ-2	10	17	-0.034568	-2.25598	0.0240795	2.52834	FALSE
PHQ-2	10	18	0.0300187	1.93132	0.0534531	5.61257	FALSE
PHQ-2	10	19	0.0505409	3.40499	0.000662575	0.0695704	FALSE
PHQ-2	10	20	0.0211504	1.31259	0.189332	19.8798	FALSE
PHQ-2	11	12	0.012478	0.997804	0.318383	33.4302	FALSE
PHQ-2	11	13	-0.00534648	-0.403442	0.686626	72.0957	FALSE
PHQ-2	11	14	-0.0200514	-1.35397	0.175757	18.4545	FALSE
PHQ-2	11	15	-0.0108301	-0.772045	0.440094	46.2099	FALSE
PHQ-2	11	16	-0.0193701	-1.16137	0.245503	25.7778	FALSE
PHQ-2	11	17	-0.00531669	-0.392697	0.694546	72.9273	FALSE
PHQ-2	11	18	0.0105669	0.667174	0.504666	52.9899	FALSE
PHQ-2	11	19	0.0202001	1.41361	0.157487	16.5361	FALSE
PHQ-2	11	20	0.00392583	0.278964	0.780275	81.9288	FALSE
PHQ-2	12	13	-0.00510723	-0.341741	0.732549	76.9176	FALSE
PHQ-2	12	14	-0.00017614	-0.0126697	0.989891	103.939	FALSE
PHQ-2	12	15	0.0258238	1.84369	0.0652391	6.85011	FALSE
PHQ-2	12	16	0.0273078	1.83054	0.0671789	7.05378	FALSE
PHQ-2	12	17	-0.0243226	-1.75926	0.0785447	8.2472	FALSE
PHQ-2	12	18	-0.0302102	-1.94126	0.0522363	5.48481	FALSE
PHQ-2	12	19	0.00147694	0.0983425	0.921661	96.7744	FALSE
PHQ-2	12	20	-0.00354858	-0.256365	0.797671	83.7554	FALSE
PHQ-2	13	14	0.00779385	0.542192	0.587691	61.7075	FALSE
PHQ-2	13	15	0.0204207	1.47241	0.140921	14.7967	FALSE
PHQ-2	13	16	-0.0125482	-0.85302	0.393656	41.3338	FALSE
PHQ-2	13	17	-0.0148905	-0.942083	0.346158	36.3466	FALSE
PHQ-2	13	18	0.0182834	1.33307	0.18252	19.1646	FALSE
PHQ-2	13	19	-0.0170247	-1.25719	0.208697	21.9131	FALSE
PHQ-2	13	20	-0.0122105	-0.901459	0.367352	38.5719	FALSE
PHQ-2	14	15	-0.0341353	-2.63548	0.00840627	0.882658	FALSE
PHQ-2	14	16	0.018313	1.11454	0.265057	27.831	FALSE
PHQ-2	14	17	0.0185469	1.2269	0.219869	23.0862	FALSE
PHQ-2	14	18	0.00255619	0.161193	0.871942	91.554	FALSE
PHQ-2	14	19	-0.00325302	-0.226727	0.820637	86.1669	FALSE
PHQ-2	14	20	-0.0361725	-2.24888	0.0245279	2.57543	FALSE
PHQ-2	15	16	-0.0410861	-2.55665	0.0105737	1.11024	FALSE
PHQ-2	15	17	0.00151515	0.0992768	0.920919	96.6965	FALSE
PHQ-2	15	18	-0.016746	-1.14668	0.251524	26.41	FALSE
PHQ-2	15	19	-0.0179005	-1.11072	0.266699	28.0034	FALSE
PHQ-2	15	20	0.057956	3.90156	9.57906e-05	0.010058	TRUE
PHQ-2	16	17	0.0150768	1.09277	0.274505	28.823	FALSE
PHQ-2	16	18	0.044851	2.81257	0.00491809	0.5164	FALSE
PHQ-2	16	19	0.0352584	2.1675	0.0302046	3.17149	FALSE
PHQ-2	16	20	-0.0140427	-0.899223	0.368541	38.6968	FALSE
PHQ-2	17	18	-0.0496812	-3.42006	0.000626949	0.0658296	FALSE
PHQ-2	17	19	-0.0437818	-2.75881	0.00580483	0.609508	FALSE
PHQ-2	17	20	0.0144716	0.942568	0.34591	36.3205	FALSE
PHQ-2	18	19	0.00325379	0.217739	0.827634	86.9016	FALSE
PHQ-2	18	20	-0.0396523	-3.02683	0.00247351	0.259718	FALSE
PHQ-2	19	20	-0.0265473	-1.82168	0.0685141	7.19398	FALSE
Cognition	0	1	0.00915494	2.62882	0.00857507	0.900382	FALSE
Cognition	0	2	0.0114433	3.46183	0.000537715	0.05646	FALSE
Cognition	0	3	-0.00625488	-1.84711	0.0647467	6.7984	FALSE
Cognition	0	4	0.00125506	0.365041	0.715085	75.0839	FALSE
Cognition	0	5	0.00764031	1.49359	0.135299	14.2064	FALSE
Cognition	0	6	-0.003249	-0.962515	0.335803	35.2593	FALSE
Cognition	0	7	-0.0047062	-1.3118	0.189604	19.9085	FALSE
Cognition	0	8	-0.00581156	-1.68783	0.0914608	9.60338	FALSE
Cognition	0	9	-0.00722342	-2.09406	0.0362681	3.80815	FALSE
Cognition	0	10	0.0016499	0.528827	0.596932	62.6779	FALSE
Cognition	0	11	0.00204679	0.567542	0.570352	59.887	FALSE
Cognition	0	12	-0.00364469	-1.11773	0.263696	27.6881	FALSE
Cognition	0	13	-0.0120617	-3.62909	0.000285168	0.0299426	TRUE
Cognition	0	14	0.00444903	1.38664	0.165568	17.3847	FALSE
Cognition	0	15	0.00217409	0.58362	0.559483	58.7457	FALSE
Cognition	0	16	-0.00400656	-1.10773	0.267992	28.1392	FALSE
Cognition	0	17	0.002546	0.729844	0.465495	48.877	FALSE
Cognition	0	18	0.00861217	2.43809	0.0147744	1.55131	FALSE
Cognition	0	19	0.00300234	0.962311	0.335906	35.2701	FALSE
Cognition	0	20	-0.00756307	-2.18626	0.0288085	3.02489	FALSE
Cognition	1	2	0.00512848	1.49831	0.134071	14.0774	FALSE
Cognition	1	3	0.000255519	0.0747773	0.940393	98.7412	FALSE
Cognition	1	4	0.00141082	0.296589	0.766784	80.5123	FALSE
Cognition	1	5	0.00620923	1.85595	0.0634766	6.66504	FALSE
Cognition	1	6	-0.00226011	-0.459955	0.645554	67.7832	FALSE
Cognition	1	7	-0.00176709	-0.528037	0.59748	62.7354	FALSE
Cognition	1	8	-0.00413067	-1.25638	0.208993	21.9442	FALSE
Cognition	1	9	0.00267031	0.830958	0.406008	42.6308	FALSE
Cognition	1	10	-0.00305473	-0.781563	0.434481	45.6205	FALSE
Cognition	1	11	0.0042808	1.19178	0.233363	24.5032	FALSE
Cognition	1	12	0.00597678	1.68224	0.0925385	9.71655	FALSE
Cognition	1	13	-0.00664012	-1.85484	0.0636347	6.68164	FALSE
Cognition	1	14	0.00418267	1.15426	0.24841	26.0831	FALSE
Cognition	1	15	0.00356353	1.00354	0.315614	33.1394	FALSE
Cognition	1	16	0.00365948	1.04874	0.294313	30.9028	FALSE
Cognition	1	17	-0.00382377	-0.954431	0.339878	35.6871	FALSE
Cognition	1	18	0.00241348	0.676074	0.499002	52.3952	FALSE
Cognition	1	19	0.0120359	2.47671	0.0132686	1.39321	FALSE
Cognition	1	20	-0.00577809	-1.57675	0.11487	12.0613	FALSE
Cognition	2	3	0.00806264	1.94203	0.0521487	5.47561	FALSE
Cognition	2	4	-0.00471537	-1.34489	0.178675	18.7609	FALSE
Cognition	2	5	0.00693942	2.14229	0.0321831	3.37922	FALSE
Cognition	2	6	0.000684021	0.229763	0.818279	85.9193	FALSE
Cognition	2	7	0.0160544	3.81456	0.000136866	0.0143709	TRUE
Cognition	2	8	-0.0107006	-2.45384	0.0141428	1.48499	FALSE
Cognition	2	9	-0.0120255	-3.76016	0.000170313	0.0178829	TRUE
Cognition	2	10	0.00965563	2.49423	0.0126317	1.32632	FALSE
Cognition	2	11	0.00712486	2.22017	0.0264187	2.77397	FALSE
Cognition	2	12	-0.00200242	-0.524076	0.600232	63.0244	FALSE
Cognition	2	13	0.00267091	0.864907	0.387101	40.6456	FALSE
Cognition	2	14	0.0024565	0.821576	0.411329	43.1895	FALSE
Cognition	2	15	0.000103144	0.0358593	0.971395	101.996	FALSE
Cognition	2	16	-0.0026704	-0.7189	0.472211	49.5822	FALSE
Cognition	2	17	-0.0150309	-4.10328	4.09025e-05	0.00429477	TRUE
Cognition	2	18	0.00909187	1.70553	0.0881131	9.25188	FALSE
Cognition	2	19	-0.00226566	-0.678774	0.49729	52.2154	FALSE
Cognition	2	20	0.0138049	3.12186	0.0017999	0.188989	FALSE
Cognition	3	4	-0.00180241	-0.460169	0.6454	67.767	FALSE
Cognition	3	5	0.00272965	0.680456	0.496224	52.1036	FALSE
Cognition	3	6	0.000277087	0.0862623	0.931259	97.7822	FALSE
Cognition	3	7	0.00922329	2.94054	0.00328036	0.344438	FALSE
Cognition	3	8	-0.00511385	-1.6568	0.0975761	10.2455	FALSE
Cognition	3	9	0.0106603	2.55502	0.0106261	1.11574	FALSE
Cognition	3	10	-0.00699119	-1.86836	0.0617276	6.4814	FALSE
Cognition	3	11	-0.00247961	-0.457159	0.647562	67.994	FALSE
Cognition	3	12	0.01288	2.42154	0.0154642	1.62374	FALSE
Cognition	3	13	0.00790529	2.28682	0.0222176	2.33285	FALSE
Cognition	3	14	0.0140902	4.43987	9.0524e-06	0.000950502	TRUE
Cognition	3	15	0.00186319	0.561231	0.574647	60.3379	FALSE
Cognition	3	16	0.00946609	2.96484	0.00303219	0.31838	FALSE
Cognition	3	17	-0.00335756	-0.963174	0.335472	35.2246	FALSE
Cognition	3	18	0.00724614	2.03687	0.0416774	4.37612	FALSE
Cognition	3	19	0.000125671	0.0393574	0.968606	101.704	FALSE
Cognition	3	20	0.0058447	1.86402	0.0623341	6.54508	FALSE
Cognition	4	5	-0.0131006	-3.52991	0.000416681	0.0437515	TRUE
Cognition	4	6	0.00797546	2.50347	0.0123066	1.29219	FALSE
Cognition	4	7	0.000443501	0.139449	0.889097	93.3552	FALSE
Cognition	4	8	0.011441	3.45959	0.000542198	0.0569308	FALSE
Cognition	4	9	-0.00920431	-2.15015	0.0315556	3.31334	FALSE
Cognition	4	10	-0.00178922	-0.504073	0.614216	64.4927	FALSE
Cognition	4	11	0.0106899	3.03862	0.00237988	0.249888	FALSE
Cognition	4	12	-0.00267733	-0.76222	0.445938	46.8235	FALSE
Cognition	4	13	-0.00048786	-0.13968	0.888915	93.336	FALSE
Cognition	4	14	-0.00916145	-2.71167	0.0067005	0.703553	FALSE
Cognition	4	15	-0.010932	-3.16685	0.00154345	0.162062	FALSE
Cognition	4	16	-0.00268399	-0.794692	0.426803	44.8143	FALSE
Cognition	4	17	0.00578568	1.61172	0.107039	11.2391	FALSE
Cognition	4	18	-0.0118225	-3.26348	0.00110246	0.115759	FALSE
Cognition	4	19	-0.0265074	-7.22796	5.08884e-13	5.34328e-11	TRUE
Cognition	4	20	-0.0186442	-4.94298	7.75897e-07	8.14691e-05	TRUE
Cognition	5	6	0.00478301	1.32573	0.184947	19.4194	FALSE
Cognition	5	7	0.00602956	1.64682	0.0996121	10.4593	FALSE
Cognition	5	8	-0.00890719	-2.04927	0.0404498	4.24722	FALSE
Cognition	5	9	-0.00814741	-2.33379	0.0196173	2.05982	FALSE
Cognition	5	10	-0.0051416	-1.20059	0.229927	24.1423	FALSE
Cognition	5	11	0.0029315	0.794181	0.4271	44.8455	FALSE
Cognition	5	12	-0.00694092	-2.02118	0.0432757	4.54395	FALSE
Cognition	5	13	0.000165145	0.0500847	0.960055	100.806	FALSE
Cognition	5	14	0.00219903	0.544858	0.585857	61.515	FALSE
Cognition	5	15	-0.00122032	-0.300523	0.763781	80.1971	FALSE
Cognition	5	16	-0.0256539	-4.4047	1.06503e-05	0.00111828	TRUE
Cognition	5	17	-0.0137587	-2.48511	0.0129595	1.36075	FALSE
Cognition	5	18	-0.0139698	-2.16611	0.030315	3.18307	FALSE
Cognition	5	19	-0.0157874	-4.69448	2.69146e-06	0.000282603	TRUE
Cognition	5	20	0.0173806	4.78617	1.71291e-06	0.000179856	TRUE
Cognition	6	7	0.00761831	1.97361	0.0484402	5.08622	FALSE
Cognition	6	8	0.00133663	0.3823	0.702243	73.7355	FALSE
Cognition	6	9	-0.00172505	-0.483174	0.628978	66.0427	FALSE
Cognition	6	10	-0.00968096	-2.68192	0.00732644	0.769276	FALSE
Cognition	6	11	0.00201778	0.570946	0.568043	59.6445	FALSE
Cognition	6	12	0.00019138	0.0547932	0.956304	100.412	FALSE
Cognition	6	13	-0.00022927	-0.0665623	0.946931	99.4277	FALSE
Cognition	6	14	0.000474198	0.135873	0.891923	93.6519	FALSE
Cognition	6	15	0.00500461	1.32187	0.186227	19.5538	FALSE
Cognition	6	16	-0.0115457	-2.85465	0.00431314	0.452879	FALSE
Cognition	6	17	-0.00871477	-2.49072	0.0127569	1.33947	FALSE
Cognition	6	18	-0.0139335	-3.54151	0.000398793	0.0418733	TRUE
Cognition	6	19	-0.00746041	-2.19237	0.028365	2.97833	FALSE
Cognition	6	20	0.0162279	4.52109	6.18956e-06	0.000649904	TRUE
Cognition	7	8	0.00613072	1.79234	0.0730943	7.6749	FALSE
Cognition	7	9	-0.0089474	-2.41621	0.0156923	1.64769	FALSE
Cognition	7	10	0.00484084	1.13332	0.257095	26.995	FALSE
Cognition	7	11	0.00180724	0.482642	0.629356	66.0823	FALSE
Cognition	7	12	-0.0026619	-0.684964	0.493375	51.8044	FALSE
Cognition	7	13	0.00556392	1.56185	0.11834	12.4257	FALSE
Cognition	7	14	-0.00216734	-0.634883	0.525512	55.1788	FALSE
Cognition	7	15	-0.00414768	-1.2275	0.21965	23.0632	FALSE
Cognition	7	16	0.00271158	0.639827	0.522293	54.8407	FALSE
Cognition	7	17	-0.00579873	-1.5056	0.132185	13.8795	FALSE
Cognition	7	18	0.00290653	0.731894	0.464243	48.7455	FALSE
Cognition	7	19	-0.000908142	-0.246882	0.805002	84.5252	FALSE
Cognition	7	20	-0.00154081	-0.403543	0.686554	72.0881	FALSE
Cognition	8	9	-0.00136749	-0.396431	0.691791	72.6381	FALSE
Cognition	8	10	-0.0102564	-2.79243	0.00523667	0.549851	FALSE
Cognition	8	11	-0.00259171	-0.589052	0.555833	58.3625	FALSE
Cognition	8	12	0.00556564	1.64741	0.0994906	10.4465	FALSE
Cognition	8	13	-0.00126645	-0.36029	0.718634	75.4566	FALSE
Cognition	8	14	-0.00727217	-1.77536	0.0758547	7.96475	FALSE
Cognition	8	15	-0.00109585	-0.318318	0.750247	78.7759	FALSE
Cognition	8	16	-0.00883994	-2.1145	0.034486	3.62103	FALSE
Cognition	8	17	0.014006	3.91897	8.92466e-05	0.00937089	TRUE
Cognition	8	18	0.00547902	1.65662	0.0976121	10.2493	FALSE
Cognition	8	19	0.00289036	0.931422	0.351647	36.9229	FALSE
Cognition	8	20	0.000304823	0.0847629	0.932451	97.9073	FALSE
Cognition	9	10	-0.00514723	-1.18615	0.235579	24.7358	FALSE
Cognition	9	11	-0.0288701	-5.4621	4.76391e-08	5.00211e-06	TRUE
Cognition	9	12	-0.0142426	-2.45925	0.0139316	1.46282	FALSE
Cognition	9	13	-0.0174714	-2.79552	0.00518672	0.544605	FALSE
Cognition	9	14	-0.01406	-4.33028	1.49684e-05	0.00157168	TRUE
Cognition	9	15	0.00533367	1.42288	0.154786	16.2526	FALSE
Cognition	9	16	0.00641215	1.68491	0.092022	9.66231	FALSE
Cognition	9	17	0.00304285	0.904194	0.365904	38.42	FALSE
Cognition	9	18	-0.00791049	-1.84522	0.0650208	6.82718	FALSE
Cognition	9	19	-0.00485939	-1.40863	0.158962	16.691	FALSE
Cognition	9	20	-0.0053958	-1.20877	0.226766	23.8104	FALSE
Cognition	10	11	0.00905738	2.81365	0.00490328	0.514844	FALSE
Cognition	10	12	0.0162755	2.83242	0.00462461	0.485584	FALSE
Cognition	10	13	-0.00209662	-0.641009	0.521525	54.7601	FALSE
Cognition	10	14	-0.00468963	-1.45725	0.145063	15.2316	FALSE
Cognition	10	15	-0.003218	-1.03172	0.302214	31.7325	FALSE
Cognition	10	16	0.0109852	2.08649	0.036948	3.87954	FALSE
Cognition	10	17	-0.00324438	-0.890655	0.373126	39.1782	FALSE
Cognition	10	18	0.00347435	0.931115	0.351806	36.9396	FALSE
Cognition	10	19	0.00208547	0.588859	0.555963	58.3761	FALSE
Cognition	10	20	0.00712444	1.85396	0.0637606	6.69486	FALSE
Cognition	11	12	-0.00263636	-0.892177	0.37231	39.0925	FALSE
Cognition	11	13	0.0031338	0.993508	0.320475	33.6499	FALSE
Cognition	11	14	0.00593096	1.67389	0.0941681	9.88765	FALSE
Cognition	11	15	0.00476673	1.42924	0.152951	16.0599	FALSE
Cognition	11	16	0.00328892	0.829569	0.406793	42.7133	FALSE
Cognition	11	17	0.00420805	1.30554	0.191724	20.1311	FALSE
Cognition	11	18	-0.00343247	-0.915077	0.360163	37.8171	FALSE
Cognition	11	19	-0.00306884	-0.907743	0.364026	38.2227	FALSE
Cognition	11	20	0.00529177	1.58444	0.113112	11.8767	FALSE
Cognition	12	13	-0.00345672	-0.977225	0.32847	34.4894	FALSE
Cognition	12	14	-0.012343	-3.73929	0.000185087	0.0194341	TRUE
Cognition	12	15	-0.00531106	-1.58858	0.112173	11.7781	FALSE
Cognition	12	16	-0.0115654	-3.25287	0.00114445	0.120168	FALSE
Cognition	12	17	0.0021907	0.674187	0.500201	52.5211	FALSE
Cognition	12	18	0.00445174	1.19984	0.230216	24.1727	FALSE
Cognition	12	19	-0.0104979	-2.9556	0.00312439	0.32806	FALSE
Cognition	12	20	-0.00442969	-1.3449	0.178673	18.7607	FALSE
Cognition	13	14	-0.00796935	-2.32948	0.0198439	2.08361	FALSE
Cognition	13	15	-0.00634237	-1.93135	0.053455	5.61278	FALSE
Cognition	13	16	0.0159498	4.56205	5.09746e-06	0.000535234	TRUE
Cognition	13	17	0.0125657	3.34103	0.00083632	0.0878136	FALSE
Cognition	13	18	0.00400653	1.22577	0.220302	23.1317	FALSE
Cognition	13	19	0.00164604	0.509731	0.610246	64.0758	FALSE
Cognition	13	20	0.0135223	4.17109	3.04512e-05	0.00319737	TRUE
Cognition	14	15	0.00714416	2.34996	0.0187856	1.97249	FALSE
Cognition	14	16	-0.00190553	-0.486734	0.626452	65.7775	FALSE
Cognition	14	17	-0.00501896	-1.38769	0.165247	17.351	FALSE
Cognition	14	18	0.00901193	2.37999	0.0173228	1.81889	FALSE
Cognition	14	19	0.0022214	0.646314	0.518084	54.3988	FALSE
Cognition	14	20	0.00229838	0.602256	0.547011	57.4362	FALSE
Cognition	15	16	-0.0112872	-2.96821	0.00299917	0.314913	FALSE
Cognition	15	17	-0.000293853	-0.0809598	0.935475	98.2249	FALSE
Cognition	15	18	0.00163324	0.467569	0.640099	67.2103	FALSE
Cognition	15	19	-0.00363667	-0.944565	0.344893	36.2138	FALSE
Cognition	15	20	-0.0135548	-3.82695	0.000130156	0.0136664	TRUE
Cognition	16	17	-0.00487821	-1.48526	0.137491	14.4366	FALSE
Cognition	16	18	-0.00403462	-1.0591	0.289567	30.4045	FALSE
Cognition	16	19	-0.0210989	-5.45305	5.01367e-08	5.26436e-06	TRUE
Cognition	16	20	0.0170197	4.58659	4.53446e-06	0.000476118	TRUE
Cognition	17	18	0.00505362	1.44734	0.147817	15.5208	FALSE
Cognition	17	19	0.0080011	2.11097	0.0347877	3.6527	FALSE
Cognition	17	20	0.0016211	0.443665	0.65729	69.0154	FALSE
Cognition	18	19	0.00278067	0.773978	0.438954	46.0901	FALSE
Cognition	18	20	2.91894e-05	0.00928261	0.992594	104.222	FALSE
Cognition	19	20	0.00788805	2.25944	0.0238675	2.50609	FALSE
Self-report insomnia	0	1	-0.0495075	-2.70738	0.00678555	0.712483	FALSE
Self-report insomnia	0	2	-0.067061	-3.89624	9.79131e-05	0.0102809	TRUE
Self-report insomnia	0	3	0.0251839	1.43993	0.149899	15.7394	FALSE
Self-report insomnia	0	4	0.000295144	0.016421	0.986899	103.624	FALSE
Self-report insomnia	0	5	0.0711751	2.69361	0.00707224	0.742586	FALSE
Self-report insomnia	0	6	0.0112154	0.64023	0.522028	54.813	FALSE
Self-report insomnia	0	7	-0.000449012	-0.024008	0.980846	102.989	FALSE
Self-report insomnia	0	8	-0.00361068	-0.203005	0.839132	88.1089	FALSE
Self-report insomnia	0	9	-0.0121707	-0.679831	0.496617	52.1448	FALSE
Self-report insomnia	0	10	-0.00398961	-0.246264	0.80548	84.5754	FALSE
Self-report insomnia	0	11	-0.0151629	-0.808094	0.419043	43.9995	FALSE
Self-report insomnia	0	12	-0.00908637	-0.54097	0.588532	61.7959	FALSE
Self-report insomnia	0	13	-0.0215652	-1.25918	0.207974	21.8373	FALSE
Self-report insomnia	0	14	0.0175271	1.0533	0.292213	30.6824	FALSE
Self-report insomnia	0	15	0.000654331	0.0338008	0.973036	102.169	FALSE
Self-report insomnia	0	16	0.0527834	2.79951	0.00512138	0.537745	FALSE
Self-report insomnia	0	17	-0.046652	-2.55522	0.0106169	1.11478	FALSE
Self-report insomnia	0	18	-0.0465289	-2.52969	0.0114215	1.19926	FALSE
Self-report insomnia	0	19	-0.0404267	-2.4611	0.0138567	1.45495	FALSE
Self-report insomnia	0	20	0.0134572	0.750327	0.453064	47.5717	FALSE
Self-report insomnia	1	2	0.003395	0.191999	0.847744	89.0131	FALSE
Self-report insomnia	1	3	-0.000402319	-0.0225015	0.982048	103.115	FALSE
Self-report insomnia	1	4	0.0332273	1.35427	0.17566	18.4443	FALSE
Self-report insomnia	1	5	0.000849609	0.0489255	0.960979	100.903	FALSE
Self-report insomnia	1	6	0.0642271	2.53264	0.0113258	1.18921	FALSE
Self-report insomnia	1	7	-0.0295375	-1.69661	0.089781	9.42701	FALSE
Self-report insomnia	1	8	-0.0125869	-0.738398	0.460278	48.3292	FALSE
Self-report insomnia	1	9	-0.0247428	-1.46469	0.143017	15.0168	FALSE
Self-report insomnia	1	10	0.0418564	2.06326	0.0390965	4.10514	FALSE
Self-report insomnia	1	11	-0.0108095	-0.580696	0.561449	58.9522	FALSE
Self-report insomnia	1	12	-0.0398277	-2.18007	0.0292601	3.07231	FALSE
Self-report insomnia	1	13	-0.014123	-0.759537	0.447537	46.9914	FALSE
Self-report insomnia	1	14	-0.0178492	-0.948715	0.342773	35.9912	FALSE
Self-report insomnia	1	15	-0.0196982	-1.07035	0.284468	29.8692	FALSE
Self-report insomnia	1	16	0.0333937	1.82918	0.0673822	7.07513	FALSE
Self-report insomnia	1	17	-0.0167849	-0.808094	0.419043	43.9995	FALSE
Self-report insomnia	1	18	-0.051237	-2.76232	0.00574275	0.602989	FALSE
Self-report insomnia	1	19	-0.0315736	-1.25657	0.208919	21.9364	FALSE
Self-report insomnia	1	20	0.0285433	1.50374	0.132658	13.9291	FALSE
Self-report insomnia	2	3	-0.00599759	-0.280165	0.779353	81.8321	FALSE
Self-report insomnia	2	4	0.0201961	1.11011	0.266963	28.0311	FALSE
Self-report insomnia	2	5	0.000598039	0.0358089	0.971435	102.001	FALSE
Self-report insomnia	2	6	-0.0393857	-2.54353	0.010979	1.15279	FALSE
Self-report insomnia	2	7	0.0509988	2.35415	0.0185716	1.95002	FALSE
Self-report insomnia	2	8	0.0334815	1.4892	0.136444	14.3266	FALSE
Self-report insomnia	2	9	-0.0335155	-2.0144	0.0439769	4.61757	FALSE
Self-report insomnia	2	10	-0.0411545	-2.07632	0.0378735	3.97672	FALSE
Self-report insomnia	2	11	0.0055743	0.331311	0.740412	77.7432	FALSE
Self-report insomnia	2	12	0.0225902	1.14588	0.251853	26.4446	FALSE
Self-report insomnia	2	13	0.00637289	0.397408	0.691069	72.5623	FALSE
Self-report insomnia	2	14	-0.024681	-1.60271	0.109009	11.4459	FALSE
Self-report insomnia	2	15	-0.040075	-2.70029	0.00693175	0.727833	FALSE
Self-report insomnia	2	16	0.0530816	2.77154	0.00558261	0.586174	FALSE
Self-report insomnia	2	17	0.0191582	1.0153	0.309972	32.5471	FALSE
Self-report insomnia	2	18	-0.102724	-3.71625	0.000202576	0.0212705	TRUE
Self-report insomnia	2	19	-0.0678022	-3.91486	9.06581e-05	0.0095191	TRUE
Self-report insomnia	2	20	-0.00754896	-0.332219	0.739726	77.6712	FALSE
Self-report insomnia	3	4	0.069267	3.42367	0.000618652	0.0649585	FALSE
Self-report insomnia	3	5	0.0176487	0.854382	0.3929	41.2545	FALSE
Self-report insomnia	3	6	-0.000347068	-0.0208556	0.983361	103.253	FALSE
Self-report insomnia	3	7	-0.0187901	-1.15147	0.249548	26.2026	FALSE
Self-report insomnia	3	8	-0.0744132	-4.64726	3.37815e-06	0.000354705	TRUE
Self-report insomnia	3	9	0.0602448	2.82691	0.00470306	0.493821	FALSE
Self-report insomnia	3	10	0.0190179	0.990532	0.321922	33.8018	FALSE
Self-report insomnia	3	11	-0.0774811	-2.74421	0.0060694	0.637287	FALSE
Self-report insomnia	3	12	-0.0607086	-2.19177	0.0284037	2.98239	FALSE
Self-report insomnia	3	13	0.0105109	0.579275	0.562408	59.0529	FALSE
Self-report insomnia	3	14	-0.0684709	-4.13977	3.48615e-05	0.00366046	TRUE
Self-report insomnia	3	15	-0.0472917	-2.74511	0.00605273	0.635537	FALSE
Self-report insomnia	3	16	0.00489219	0.292372	0.770004	80.8505	FALSE
Self-report insomnia	3	17	0.00807535	0.445076	0.656268	68.9081	FALSE
Self-report insomnia	3	18	-0.00112077	-0.0607121	0.951589	99.9168	FALSE
Self-report insomnia	3	19	0.0115457	0.697983	0.485194	50.9453	FALSE
Self-report insomnia	3	20	0.0263343	1.6007	0.109455	11.4927	FALSE
Self-report insomnia	4	5	0.0365907	1.89579	0.0579969	6.08967	FALSE
Self-report insomnia	4	6	-0.0552687	-3.3422	0.000832208	0.0873819	FALSE
Self-report insomnia	4	7	-0.0491333	-2.97413	0.00294054	0.308757	FALSE
Self-report insomnia	4	8	-0.0770503	-4.47524	7.66094e-06	0.000804399	TRUE
Self-report insomnia	4	9	-0.0366834	-1.65795	0.0973389	10.2206	FALSE
Self-report insomnia	4	10	-0.00956789	-0.522825	0.6011	63.1155	FALSE
Self-report insomnia	4	11	0.0175658	0.961329	0.336395	35.3214	FALSE
Self-report insomnia	4	12	0.0136817	0.757168	0.448955	47.1403	FALSE
Self-report insomnia	4	13	-0.0231825	-1.27374	0.202765	21.2903	FALSE
Self-report insomnia	4	14	-0.00846403	-0.48213	0.629717	66.1203	FALSE
Self-report insomnia	4	15	-0.0164327	-0.910907	0.362352	38.0469	FALSE
Self-report insomnia	4	16	7.03745e-05	0.00404595	0.996772	104.661	FALSE
Self-report insomnia	4	17	0.0135962	0.728838	0.466107	48.9412	FALSE
Self-report insomnia	4	18	0.0238621	1.27463	0.202449	21.2572	FALSE
Self-report insomnia	4	19	0.0537128	2.83114	0.00464133	0.48734	FALSE
Self-report insomnia	4	20	0.0604053	3.10066	0.00193267	0.20293	FALSE
Self-report insomnia	5	6	0.0330634	1.7547	0.0793207	8.32868	FALSE
Self-report insomnia	5	7	-0.0212862	-1.12824	0.259227	27.2188	FALSE
Self-report insomnia	5	8	0.0375551	1.69081	0.0908843	9.54285	FALSE
Self-report insomnia	5	9	0.0399481	2.19337	0.0282886	2.97031	FALSE
Self-report insomnia	5	10	0.0185387	0.848188	0.39634	41.6157	FALSE
Self-report insomnia	5	11	-0.0263451	-1.36946	0.170866	17.9409	FALSE
Self-report insomnia	5	12	-0.0188509	-1.06066	0.288853	30.3295	FALSE
Self-report insomnia	5	13	-0.00257781	-0.150335	0.880501	92.4526	FALSE
Self-report insomnia	5	14	-0.0196671	-0.950533	0.341849	35.8942	FALSE
Self-report insomnia	5	15	-0.0732569	-3.5243	0.000425248	0.044651	TRUE
Self-report insomnia	5	16	0.0878814	2.89823	0.00375543	0.39432	FALSE
Self-report insomnia	5	17	0.115992	4.0219	5.78703e-05	0.00607638	TRUE
Self-report insomnia	5	18	0.119271	3.56256	0.000367816	0.0386207	TRUE
Self-report insomnia	5	19	0.0429679	2.43482	0.014905	1.56502	FALSE
Self-report insomnia	5	20	-0.018472	-0.988137	0.323094	33.9248	FALSE
Self-report insomnia	6	7	-0.00900914	-0.450896	0.652068	68.4671	FALSE
Self-report insomnia	6	8	0.0237163	1.31413	0.188814	19.8255	FALSE
Self-report insomnia	6	9	-0.0163256	-0.883332	0.377064	39.5917	FALSE
Self-report insomnia	6	10	-0.0304473	-1.63965	0.101089	10.6143	FALSE
Self-report insomnia	6	11	-0.0176483	-0.958001	0.33807	35.4974	FALSE
Self-report insomnia	6	12	-0.0263283	-1.45318	0.146183	15.3492	FALSE
Self-report insomnia	6	13	-0.0130977	-0.732439	0.463907	48.7102	FALSE
Self-report insomnia	6	14	-0.00363288	-0.201782	0.840089	88.2093	FALSE
Self-report insomnia	6	15	-0.00556826	-0.285518	0.77525	81.4012	FALSE
Self-report insomnia	6	16	0.00700971	0.338978	0.734629	77.136	FALSE
Self-report insomnia	6	17	0.0280809	1.57077	0.116248	12.206	FALSE
Self-report insomnia	6	18	0.0192303	0.956343	0.338907	35.5852	FALSE
Self-report insomnia	6	19	0.0361368	2.0526	0.0401197	4.21257	FALSE
Self-report insomnia	6	20	0.0191341	1.02447	0.305621	32.0902	FALSE
Self-report insomnia	7	8	-0.0240179	-1.36423	0.172505	18.113	FALSE
Self-report insomnia	7	9	-0.0296643	-1.54378	0.122653	12.8785	FALSE
Self-report insomnia	7	10	-0.00606306	-0.273287	0.784634	82.3866	FALSE
Self-report insomnia	7	11	0.0344188	1.75709	0.0789122	8.28578	FALSE
Self-report insomnia	7	12	0.0399025	1.97927	0.0477945	5.01842	FALSE
Self-report insomnia	7	13	-0.0178026	-0.963367	0.335371	35.214	FALSE
Self-report insomnia	7	14	-0.0318966	-1.804	0.0712416	7.48037	FALSE
Self-report insomnia	7	15	-0.0271374	-1.54433	0.122518	12.8644	FALSE
Self-report insomnia	7	16	0.0659603	3.00463	0.00266122	0.279428	FALSE
Self-report insomnia	7	17	-0.0167359	-0.842379	0.399582	41.9562	FALSE
Self-report insomnia	7	18	-0.0105489	-0.508434	0.611153	64.1711	FALSE
Self-report insomnia	7	19	0.000805178	0.0420662	0.966446	101.477	FALSE
Self-report insomnia	7	20	0.00645006	0.322316	0.747215	78.4576	FALSE
Self-report insomnia	8	9	-0.0267507	-1.49139	0.135869	14.2662	FALSE
Self-report insomnia	8	10	0.0204152	1.07461	0.282559	29.6687	FALSE
Self-report insomnia	8	11	0.0341956	1.48337	0.137985	14.4885	FALSE
Self-report insomnia	8	12	0.00944698	0.539419	0.589602	61.9082	FALSE
Self-report insomnia	8	13	0.00488868	0.269149	0.787817	82.7208	FALSE
Self-report insomnia	8	14	0.0410102	1.94918	0.0512831	5.38472	FALSE
Self-report insomnia	8	15	0.0178396	0.986154	0.324066	34.0269	FALSE
Self-report insomnia	8	16	0.0226665	1.06138	0.288526	30.2952	FALSE
Self-report insomnia	8	17	-0.0236354	-1.27838	0.201126	21.1183	FALSE
Self-report insomnia	8	18	-0.0172801	-1.01376	0.310705	32.624	FALSE
Self-report insomnia	8	19	-0.000571823	-0.0357589	0.971475	102.005	FALSE
Self-report insomnia	8	20	-0.026503	-1.43367	0.151677	15.9261	FALSE
Self-report insomnia	9	10	-0.0551632	-2.49067	0.0127557	1.33935	FALSE
Self-report insomnia	9	11	0.0847477	3.10149	0.00192723	0.202359	FALSE
Self-report insomnia	9	12	0.144379	4.80576	1.54904e-06	0.000162649	TRUE
Self-report insomnia	9	13	0.14129	4.39044	1.13502e-05	0.00119177	TRUE
Self-report insomnia	9	14	0.0241995	1.43888	0.150196	15.7705	FALSE
Self-report insomnia	9	15	-0.00939986	-0.488854	0.624949	65.6196	FALSE
Self-report insomnia	9	16	-0.0366226	-1.83326	0.0667741	7.01128	FALSE
Self-report insomnia	9	17	-0.0452986	-2.58695	0.0096877	1.01721	FALSE
Self-report insomnia	9	18	0.0641612	2.85354	0.00432644	0.454276	FALSE
Self-report insomnia	9	19	0.0154109	0.855207	0.392443	41.2065	FALSE
Self-report insomnia	9	20	0.0470462	2.03937	0.0414221	4.34932	FALSE
Self-report insomnia	10	11	-0.0282815	-1.69585	0.0899249	9.44211	FALSE
Self-report insomnia	10	12	0.11753	3.9624	7.43743e-05	0.0078093	TRUE
Self-report insomnia	10	13	-0.0514874	-3.01706	0.00255451	0.268224	FALSE
Self-report insomnia	10	14	-0.0374761	-2.22708	0.0259492	2.72467	FALSE
Self-report insomnia	10	15	-0.00354131	-0.216126	0.828891	87.0336	FALSE
Self-report insomnia	10	16	0.0336559	1.2215	0.221906	23.3001	FALSE
Self-report insomnia	10	17	-0.0333724	-1.76083	0.078277	8.21908	FALSE
Self-report insomnia	10	18	0.06047	3.14936	0.00163787	0.171977	FALSE
Self-report insomnia	10	19	0.0526887	2.88265	0.00394632	0.414364	FALSE
Self-report insomnia	10	20	0.0630229	3.17846	0.0014821	0.155621	FALSE
Self-report insomnia	11	12	0.0122156	0.789159	0.430026	45.1527	FALSE
Self-report insomnia	11	13	-0.0149134	-0.91002	0.362819	38.096	FALSE
Self-report insomnia	11	14	-0.0558836	-3.05382	0.00226149	0.237457	FALSE
Self-report insomnia	11	15	-0.0185987	-1.0731	0.283234	29.7396	FALSE
Self-report insomnia	11	16	0.0496165	2.41204	0.0158695	1.6663	FALSE
Self-report insomnia	11	17	-0.0317469	-1.90138	0.0572625	6.01256	FALSE
Self-report insomnia	11	18	0.0814925	4.16601	3.10844e-05	0.00326387	TRUE
Self-report insomnia	11	19	0.00284783	0.161822	0.871447	91.502	FALSE
Self-report insomnia	11	20	-0.00122019	-0.0701322	0.944089	99.1293	FALSE
Self-report insomnia	12	13	-0.0651309	-3.52405	0.000425631	0.0446912	TRUE
Self-report insomnia	12	14	-0.0200711	-1.16387	0.244487	25.6711	FALSE
Self-report insomnia	12	15	0.0152606	0.87974	0.379008	39.7958	FALSE
Self-report insomnia	12	16	0.0418168	2.26797	0.0233382	2.45051	FALSE
Self-report insomnia	12	17	-0.0489424	-2.86628	0.00415612	0.436393	FALSE
Self-report insomnia	12	18	0.0527021	2.74362	0.00608023	0.638425	FALSE
Self-report insomnia	12	19	0.0328362	1.77279	0.0762742	8.00879	FALSE
Self-report insomnia	12	20	0.0342374	2.00373	0.0451074	4.73628	FALSE
Self-report insomnia	13	14	-0.00383344	-0.215973	0.829011	87.0461	FALSE
Self-report insomnia	13	15	0.0812819	4.75345	2.00902e-06	0.000210947	TRUE
Self-report insomnia	13	16	-0.0134246	-0.738442	0.460252	48.3264	FALSE
Self-report insomnia	13	17	-0.0475523	-2.42194	0.0154437	1.62159	FALSE
Self-report insomnia	13	18	-0.023856	-1.40296	0.16064	16.8672	FALSE
Self-report insomnia	13	19	0.0131955	0.786728	0.431447	45.302	FALSE
Self-report insomnia	13	20	-0.00827788	-0.493033	0.621993	65.3093	FALSE
Self-report insomnia	14	15	-0.02248	-1.40428	0.160247	16.8259	FALSE
Self-report insomnia	14	16	0.0478411	2.35229	0.0186647	1.95979	FALSE
Self-report insomnia	14	17	0.000752576	0.0403107	0.967846	101.624	FALSE
Self-report insomnia	14	18	-0.0536858	-2.74323	0.00608745	0.639183	FALSE
Self-report insomnia	14	19	0.0125223	0.705893	0.48026	50.4273	FALSE
Self-report insomnia	14	20	-0.030122	-1.50896	0.13132	13.7886	FALSE
Self-report insomnia	15	16	-0.0475108	-2.39419	0.0166632	1.74964	FALSE
Self-report insomnia	15	17	0.0368237	1.95434	0.0506702	5.32037	FALSE
Self-report insomnia	15	18	0.00438528	0.243097	0.807932	84.8328	FALSE
Self-report insomnia	15	19	-0.0283024	-1.41898	0.155916	16.3712	FALSE
Self-report insomnia	15	20	0.0883926	4.82198	1.42837e-06	0.000149978	TRUE
Self-report insomnia	16	17	0.0938509	5.51276	3.56149e-08	3.73956e-06	TRUE
Self-report insomnia	16	18	0.0707195	3.60376	0.000314153	0.032986	TRUE
Self-report insomnia	16	19	0.055199	2.74877	0.0059856	0.628488	FALSE
Self-report insomnia	16	20	0.000811225	0.0419046	0.966575	101.49	FALSE
Self-report insomnia	17	18	-0.0660197	-3.67315	0.000240004	0.0252005	TRUE
Self-report insomnia	17	19	-0.0532232	-2.7047	0.00684056	0.718259	FALSE
Self-report insomnia	17	20	0.0337745	1.77765	0.0754723	7.92459	FALSE
Self-report insomnia	18	19	-0.0271938	-1.47298	0.140766	14.7804	FALSE
Self-report insomnia	18	20	-0.0228461	-1.40565	0.159838	16.783	FALSE
Self-report insomnia	19	20	-0.00567119	-0.313652	0.753788	79.1477	FALSE
Self-report daytime dozing	0	1	0.102718	3.72901	0.000192586	0.0202215	TRUE
Self-report daytime dozing	0	2	0.0632828	2.43859	0.0147503	1.54879	FALSE
Self-report daytime dozing	0	3	-0.0100036	-0.38064	0.703473	73.8647	FALSE
Self-report daytime dozing	0	4	0.00757017	0.28041	0.779165	81.8123	FALSE
Self-report daytime dozing	0	5	-0.161395	-4.07029	4.70752e-05	0.00494289	TRUE
Self-report daytime dozing	0	6	-0.0121582	-0.461815	0.644218	67.6428	FALSE
Self-report daytime dozing	0	7	-0.0185673	-0.6597	0.509452	53.4924	FALSE
Self-report daytime dozing	0	8	-0.0510859	-1.90728	0.0564936	5.93183	FALSE
Self-report daytime dozing	0	9	0.0982065	3.64643	0.000266357	0.0279675	TRUE
Self-report daytime dozing	0	10	-0.0365461	-1.5009	0.133392	14.0062	FALSE
Self-report daytime dozing	0	11	-0.0377537	-1.33853	0.180733	18.977	FALSE
Self-report daytime dozing	0	12	-0.0416977	-1.6511	0.0987291	10.3666	FALSE
Self-report daytime dozing	0	13	0.0961125	3.73197	0.000190342	0.0199859	TRUE
Self-report daytime dozing	0	14	-0.066278	-2.65469	0.00794232	0.833944	FALSE
Self-report daytime dozing	0	15	0.0497284	1.70326	0.0885296	9.29561	FALSE
Self-report daytime dozing	0	16	-0.0339619	-1.19645	0.23153	24.3106	FALSE
Self-report daytime dozing	0	17	-0.0509795	-1.85387	0.0637673	6.69557	FALSE
Self-report daytime dozing	0	18	-0.00420077	-0.151735	0.879397	92.3367	FALSE
Self-report daytime dozing	0	19	0.00926911	0.376029	0.706898	74.2243	FALSE
Self-report daytime dozing	0	20	-0.0130345	-0.483948	0.628427	65.9848	FALSE
Self-report daytime dozing	1	2	-0.0182596	-0.687613	0.491702	51.6287	FALSE
Self-report daytime dozing	1	3	-0.0960064	-3.57566	0.000349891	0.0367386	TRUE
Self-report daytime dozing	1	4	-0.044582	-1.20787	0.227105	23.8461	FALSE
Self-report daytime dozing	1	5	0.0412385	1.57813	0.114546	12.0273	FALSE
Self-report daytime dozing	1	6	-0.0294262	-0.770701	0.44089	46.2935	FALSE
Self-report daytime dozing	1	7	-0.0278362	-1.0639	0.287381	30.175	FALSE
Self-report daytime dozing	1	8	-0.0773261	-3.01757	0.00255022	0.267773	FALSE
Self-report daytime dozing	1	9	-0.0388864	-1.52968	0.126105	13.2411	FALSE
Self-report daytime dozing	1	10	-0.199926	-6.56197	5.3969e-11	5.66675e-09	TRUE
Self-report daytime dozing	1	11	-0.0339185	-1.21263	0.225282	23.6546	FALSE
Self-report daytime dozing	1	12	0.0882091	3.20781	0.00133891	0.140585	FALSE
Self-report daytime dozing	1	13	-0.0128296	-0.458458	0.646627	67.8958	FALSE
Self-report daytime dozing	1	14	0.0863601	3.05361	0.00226302	0.237617	FALSE
Self-report daytime dozing	1	15	0.011641	0.420295	0.674273	70.7987	FALSE
Self-report daytime dozing	1	16	0.0774449	2.81967	0.00481051	0.505103	FALSE
Self-report daytime dozing	1	17	-0.0986832	-3.15803	0.00159	0.16695	FALSE
Self-report daytime dozing	1	18	-0.00670588	-0.239947	0.810373	85.0891	FALSE
Self-report daytime dozing	1	19	0.371458	9.81943	1.00591e-22	1.05621e-20	TRUE
Self-report daytime dozing	1	20	0.0177768	0.622869	0.533375	56.0044	FALSE
Self-report daytime dozing	2	3	0.169441	5.26482	1.41315e-07	1.48381e-05	TRUE
Self-report daytime dozing	2	4	-0.152321	-5.5791	2.43849e-08	2.56041e-06	TRUE
Self-report daytime dozing	2	5	-0.0450016	-1.79388	0.0728426	7.64847	FALSE
Self-report daytime dozing	2	6	-0.0751882	-3.22413	0.00126493	0.132818	FALSE
Self-report daytime dozing	2	7	0.0565171	1.73279	0.0831433	8.73005	FALSE
Self-report daytime dozing	2	8	-0.362703	-10.7535	6.38172e-27	6.70081e-25	TRUE
Self-report daytime dozing	2	9	0.00734335	0.293543	0.769109	80.7564	FALSE
Self-report daytime dozing	2	10	0.203601	6.80965	9.97183e-12	1.04704e-09	TRUE
Self-report daytime dozing	2	11	0.0126035	0.49777	0.61865	64.9582	FALSE
Self-report daytime dozing	2	12	0.0401096	1.3491	0.177317	18.6183	FALSE
Self-report daytime dozing	2	13	-0.136995	-5.69166	1.26984e-08	1.33333e-06	TRUE
Self-report daytime dozing	2	14	-0.0598543	-2.58994	0.00960404	1.00842	FALSE
Self-report daytime dozing	2	15	0.0297338	1.32918	0.183797	19.2987	FALSE
Self-report daytime dozing	2	16	-0.0754585	-2.61172	0.0090134	0.946407	FALSE
Self-report daytime dozing	2	17	-0.236218	-8.3369	7.94677e-17	8.34411e-15	TRUE
Self-report daytime dozing	2	18	0.478531	11.4931	1.6603e-30	1.74332e-28	TRUE
Self-report daytime dozing	2	19	0.0456167	1.74549	0.0809101	8.49556	FALSE
Self-report daytime dozing	2	20	0.235244	6.85766	7.13743e-12	7.4943e-10	TRUE
Self-report daytime dozing	3	4	-0.167486	-5.50271	3.77047e-08	3.959e-06	TRUE
Self-report daytime dozing	3	5	0.133628	4.30051	1.70951e-05	0.00179498	TRUE
Self-report daytime dozing	3	6	-0.0879839	-3.52064	0.00043114	0.0452697	TRUE
Self-report daytime dozing	3	7	0.0168563	0.687942	0.491495	51.607	FALSE
Self-report daytime dozing	3	8	0.0457209	1.89509	0.0580907	6.09952	FALSE
Self-report daytime dozing	3	9	-0.00273198	-0.0851272	0.932161	97.8769	FALSE
Self-report daytime dozing	3	10	-0.229701	-7.96428	1.72034e-15	1.80636e-13	TRUE
Self-report daytime dozing	3	11	0.396629	9.32148	1.22476e-20	1.286e-18	TRUE
Self-report daytime dozing	3	12	0.429274	10.3044	7.41888e-25	7.78982e-23	TRUE
Self-report daytime dozing	3	13	0.0394353	1.44557	0.148307	15.5722	FALSE
Self-report daytime dozing	3	14	0.0942332	3.77631	0.000159477	0.0167451	TRUE
Self-report daytime dozing	3	15	0.0776625	2.99509	0.00274589	0.288318	FALSE
Self-report daytime dozing	3	16	0.00133518	0.0532159	0.95756	100.544	FALSE
Self-report daytime dozing	3	17	0.0799556	2.93528	0.003335	0.350176	FALSE
Self-report daytime dozing	3	18	-0.0666744	-2.40373	0.0162346	1.70464	FALSE
Self-report daytime dozing	3	19	0.068983	2.76899	0.00562654	0.590787	FALSE
Self-report daytime dozing	3	20	-0.104249	-4.2198	2.45239e-05	0.00257501	TRUE
Self-report daytime dozing	4	5	-0.212647	-7.33597	2.25679e-13	2.36963e-11	TRUE
Self-report daytime dozing	4	6	0.0838951	3.35501	0.00079462	0.0834351	FALSE
Self-report daytime dozing	4	7	0.119752	4.8093	1.52206e-06	0.000159816	TRUE
Self-report daytime dozing	4	8	0.135044	5.19739	2.03451e-07	2.13623e-05	TRUE
Self-report daytime dozing	4	9	-0.193616	-5.82261	5.85251e-09	6.14514e-07	TRUE
Self-report daytime dozing	4	10	-0.168861	-6.14185	8.25926e-10	8.67222e-08	TRUE
Self-report daytime dozing	4	11	0.0378897	1.37955	0.167736	17.6123	FALSE
Self-report daytime dozing	4	12	-0.0919955	-3.39063	0.000698224	0.0733135	FALSE
Self-report daytime dozing	4	13	0.0398872	1.45714	0.145088	15.2343	FALSE
Self-report daytime dozing	4	14	0.0736001	2.78716	0.00532058	0.558661	FALSE
Self-report daytime dozing	4	15	-0.0777612	-2.86649	0.00415336	0.436103	FALSE
Self-report daytime dozing	4	16	-0.136673	-5.22649	1.73918e-07	1.82614e-05	TRUE
Self-report daytime dozing	4	17	0.111082	3.95722	7.60022e-05	0.00798023	TRUE
Self-report daytime dozing	4	18	-0.250459	-8.90774	5.4957e-19	5.77049e-17	TRUE
Self-report daytime dozing	4	19	-0.215452	-7.55556	4.28944e-14	4.50391e-12	TRUE
Self-report daytime dozing	4	20	-0.255984	-8.75337	2.17731e-18	2.28618e-16	TRUE
Self-report daytime dozing	5	6	-0.149752	-5.29241	1.21562e-07	1.27641e-05	TRUE
Self-report daytime dozing	5	7	0.140355	4.93758	7.95257e-07	8.35019e-05	TRUE
Self-report daytime dozing	5	8	-0.309355	-9.28742	1.68333e-20	1.76749e-18	TRUE
Self-report daytime dozing	5	9	-0.187047	-6.84894	7.58389e-12	7.96308e-10	TRUE
Self-report daytime dozing	5	10	-0.199678	-6.08487	1.17992e-09	1.23891e-07	TRUE
Self-report daytime dozing	5	11	0.245499	8.47752	2.4059e-17	2.52619e-15	TRUE
Self-report daytime dozing	5	12	0.154567	5.75443	8.77889e-09	9.21784e-07	TRUE
Self-report daytime dozing	5	13	0.149754	5.79911	6.73444e-09	7.07117e-07	TRUE
Self-report daytime dozing	5	14	-0.0948015	-3.04372	0.00233872	0.245566	FALSE
Self-report daytime dozing	5	15	0.299032	9.52206	1.82281e-21	1.91395e-19	TRUE
Self-report daytime dozing	5	16	-0.649014	-14.292	3.46903e-46	3.64249e-44	TRUE
Self-report daytime dozing	5	17	-0.567665	-13.1198	3.24286e-39	3.405e-37	TRUE
Self-report daytime dozing	5	18	-0.723912	-14.4272	4.98936e-47	5.23883e-45	TRUE
Self-report daytime dozing	5	19	-0.100179	-3.77862	0.000158005	0.0165905	TRUE
Self-report daytime dozing	5	20	0.199206	7.06081	1.69179e-12	1.77638e-10	TRUE
Self-report daytime dozing	6	7	0.0986929	3.28844	0.00100859	0.105902	FALSE
Self-report daytime dozing	6	8	-0.122772	-4.53224	5.85868e-06	0.000615162	TRUE
Self-report daytime dozing	6	9	-0.0657535	-2.36646	0.0179654	1.88637	FALSE
Self-report daytime dozing	6	10	-0.121091	-4.34173	1.41826e-05	0.00148917	TRUE
Self-report daytime dozing	6	11	0.187342	6.76358	1.37119e-11	1.43974e-09	TRUE
Self-report daytime dozing	6	12	0.183339	6.71539	1.90933e-11	2.00479e-09	TRUE
Self-report daytime dozing	6	13	0.0612872	2.27803	0.0227319	2.38685	FALSE
Self-report daytime dozing	6	14	-0.121886	-4.50285	6.73013e-06	0.000706663	TRUE
Self-report daytime dozing	6	15	0.198896	6.77087	1.30386e-11	1.36905e-09	TRUE
Self-report daytime dozing	6	16	-0.371415	-11.973	5.84856e-33	6.14098e-31	TRUE
Self-report daytime dozing	6	17	-0.257126	-9.58754	9.68978e-22	1.01743e-19	TRUE
Self-report daytime dozing	6	18	-0.312154	-10.3387	5.18298e-25	5.44213e-23	TRUE
Self-report daytime dozing	6	19	-0.0270864	-1.02067	0.307418	32.2789	FALSE
Self-report daytime dozing	6	20	0.0868866	3.09556	0.00196624	0.206456	FALSE
Self-report daytime dozing	7	8	0.0994321	3.75296	0.000175089	0.0183843	TRUE
Self-report daytime dozing	7	9	0.0610822	2.10764	0.0350708	3.68244	FALSE
Self-report daytime dozing	7	10	0.09458	2.83343	0.00460822	0.483863	FALSE
Self-report daytime dozing	7	11	-0.0858051	-2.91223	0.00359118	0.377074	FALSE
Self-report daytime dozing	7	12	-0.0559519	-1.84444	0.0651295	6.8386	FALSE
Self-report daytime dozing	7	13	-0.0866143	-3.11843	0.0018199	0.191089	FALSE
Self-report daytime dozing	7	14	0.048191	1.81211	0.0699793	7.34782	FALSE
Self-report daytime dozing	7	15	0.107163	4.03997	5.35919e-05	0.00562715	TRUE
Self-report daytime dozing	7	16	-0.160235	-4.85262	1.22451e-06	0.000128574	TRUE
Self-report daytime dozing	7	17	-0.0388626	-1.30026	0.193521	20.3197	FALSE
Self-report daytime dozing	7	18	0.216127	6.89536	5.48099e-12	5.75504e-10	TRUE
Self-report daytime dozing	7	19	0.174487	6.04921	1.4731e-09	1.54675e-07	TRUE
Self-report daytime dozing	7	20	0.116554	3.86457	0.000111521	0.0117097	TRUE
Self-report daytime dozing	8	9	0.0928463	3.43341	0.000596851	0.0626693	FALSE
Self-report daytime dozing	8	10	-0.0449781	-1.57305	0.115718	12.1504	FALSE
Self-report daytime dozing	8	11	-0.445207	-12.8904	6.41784e-38	6.73873e-36	TRUE
Self-report daytime dozing	8	12	-0.157719	-6.00329	1.95588e-09	2.05367e-07	TRUE
Self-report daytime dozing	8	13	0.111747	4.0923	4.28242e-05	0.00449654	TRUE
Self-report daytime dozing	8	14	-0.327325	-10.3877	3.11189e-25	3.26748e-23	TRUE
Self-report daytime dozing	8	15	-0.0819024	-3.01581	0.00256508	0.269334	FALSE
Self-report daytime dozing	8	16	-0.238571	-7.45349	9.33428e-14	9.801e-12	TRUE
Self-report daytime dozing	8	17	0.2693	9.67754	4.05199e-22	4.25459e-20	TRUE
Self-report daytime dozing	8	18	0.224016	8.71877	2.95613e-18	3.10394e-16	TRUE
Self-report daytime dozing	8	19	0.11513	4.78062	1.75589e-06	0.000184369	TRUE
Self-report daytime dozing	8	20	-0.116518	-4.18837	2.81764e-05	0.00295852	TRUE
Self-report daytime dozing	9	10	0.31698	9.49812	2.29292e-21	2.40757e-19	TRUE
Self-report daytime dozing	9	11	-0.548418	-13.3974	8.18315e-41	8.5923e-39	TRUE
Self-report daytime dozing	9	12	-0.561108	-12.4607	1.49445e-35	1.56917e-33	TRUE
Self-report daytime dozing	9	13	-0.720673	-14.954	2.21728e-50	2.32814e-48	TRUE
Self-report daytime dozing	9	14	-0.0245587	-0.970727	0.331692	34.8277	FALSE
Self-report daytime dozing	9	15	0.178493	6.15681	7.51746e-10	7.89333e-08	TRUE
Self-report daytime dozing	9	16	0.19958	6.6286	3.44685e-11	3.61919e-09	TRUE
Self-report daytime dozing	9	17	0.142978	5.42317	5.90098e-08	6.19603e-06	TRUE
Self-report daytime dozing	9	18	-0.406792	-12.0752	1.70807e-33	1.79347e-31	TRUE
Self-report daytime dozing	9	19	-0.0493214	-1.8245	0.0680871	7.14915	FALSE
Self-report daytime dozing	9	20	-0.1257	-3.63245	0.000281217	0.0295277	TRUE
Self-report daytime dozing	10	11	0.00939593	0.374391	0.708116	74.3522	FALSE
Self-report daytime dozing	10	12	-0.103623	-2.32331	0.020169	2.11774	FALSE
Self-report daytime dozing	10	13	0.0128361	0.499415	0.617491	64.8365	FALSE
Self-report daytime dozing	10	14	-0.00729455	-0.287952	0.773386	81.2055	FALSE
Self-report daytime dozing	10	15	0.0085617	0.347287	0.728378	76.4797	FALSE
Self-report daytime dozing	10	16	0.0519621	1.25438	0.209715	22.0201	FALSE
Self-report daytime dozing	10	17	0.0723827	2.54166	0.0110378	1.15897	FALSE
Self-report daytime dozing	10	18	-0.100066	-3.46293	0.000535071	0.0561825	FALSE
Self-report daytime dozing	10	19	-0.119113	-4.32819	1.50829e-05	0.0015837	TRUE
Self-report daytime dozing	10	20	-0.142104	-4.75886	1.95604e-06	0.000205384	TRUE
Self-report daytime dozing	11	12	-0.0803566	-3.4539	0.000553319	0.0580984	FALSE
Self-report daytime dozing	11	13	-0.0659643	-2.67478	0.00748199	0.785609	FALSE
Self-report daytime dozing	11	14	-0.0399007	-1.44492	0.148491	15.5915	FALSE
Self-report daytime dozing	11	15	-0.076784	-2.94597	0.00322195	0.338305	FALSE
Self-report daytime dozing	11	16	-0.142154	-4.59505	4.34415e-06	0.000456136	TRUE
Self-report daytime dozing	11	17	-0.0566759	-2.25742	0.023989	2.51885	FALSE
Self-report daytime dozing	11	18	-0.0815877	-2.77152	0.00558296	0.586211	FALSE
Self-report daytime dozing	11	19	-0.123334	-4.6715	3.00301e-06	0.000315316	TRUE
Self-report daytime dozing	11	20	0.0735419	2.81697	0.00485114	0.509369	FALSE
Self-report daytime dozing	12	13	-0.0502202	-1.80595	0.0709365	7.44833	FALSE
Self-report daytime dozing	12	14	0.0548885	2.11605	0.0343487	3.60661	FALSE
Self-report daytime dozing	12	15	0.0429631	1.64598	0.0997793	10.4768	FALSE
Self-report daytime dozing	12	16	-0.0443881	-1.60032	0.109537	11.5014	FALSE
Self-report daytime dozing	12	17	-0.0408129	-1.58677	0.112576	11.8205	FALSE
Self-report daytime dozing	12	18	0.141543	4.89188	1.00396e-06	0.000105416	TRUE
Self-report daytime dozing	12	19	-0.286101	-10.3018	7.6049e-25	7.98514e-23	TRUE
Self-report daytime dozing	12	20	-0.205768	-8.02211	1.07678e-15	1.13062e-13	TRUE
Self-report daytime dozing	13	14	-0.198687	-7.44586	9.88911e-14	1.03836e-11	TRUE
Self-report daytime dozing	13	15	-0.0482141	-1.87684	0.0605503	6.35778	FALSE
Self-report daytime dozing	13	16	0.141244	5.16416	2.43063e-07	2.55217e-05	TRUE
Self-report daytime dozing	13	17	0.265302	8.98705	2.68738e-19	2.82175e-17	TRUE
Self-report daytime dozing	13	18	0.090259	3.52567	0.000423049	0.0444202	TRUE
Self-report daytime dozing	13	19	-0.122109	-4.85023	1.2394e-06	0.000130137	TRUE
Self-report daytime dozing	13	20	0.182836	7.22676	5.06627e-13	5.31958e-11	TRUE
Self-report daytime dozing	14	15	-0.0154839	-0.642505	0.52055	54.6577	FALSE
Self-report daytime dozing	14	16	0.0474954	1.55165	0.120756	12.6793	FALSE
Self-report daytime dozing	14	17	-0.162648	-5.80534	6.48849e-09	6.81291e-07	TRUE
Self-report daytime dozing	14	18	-0.118375	-4.01699	5.90901e-05	0.00620446	TRUE
Self-report daytime dozing	14	19	-0.0913247	-3.42756	0.000609846	0.0640338	FALSE
Self-report daytime dozing	14	20	0.0408298	1.35966	0.173949	18.2647	FALSE
Self-report daytime dozing	15	16	0.134691	4.50685	6.60474e-06	0.000693498	TRUE
Self-report daytime dozing	15	17	0.122741	4.32691	1.51709e-05	0.00159295	TRUE
Self-report daytime dozing	15	18	-0.129992	-4.78727	1.69873e-06	0.000178367	TRUE
Self-report daytime dozing	15	19	0.138923	4.61966	3.85982e-06	0.000405281	TRUE
Self-report daytime dozing	15	20	-0.214498	-7.78345	7.28328e-15	7.64744e-13	TRUE
Self-report daytime dozing	16	17	-0.116091	-4.53005	5.91955e-06	0.000621553	TRUE
Self-report daytime dozing	16	18	-0.216655	-7.3513	2.01283e-13	2.11348e-11	TRUE
Self-report daytime dozing	16	19	-0.0290555	-0.959237	0.337447	35.432	FALSE
Self-report daytime dozing	16	20	0.142396	4.87849	1.07452e-06	0.000112825	TRUE
Self-report daytime dozing	17	18	0.117987	4.35437	1.33897e-05	0.00140591	TRUE
Self-report daytime dozing	17	19	0.0948655	3.20428	0.00135545	0.142323	FALSE
Self-report daytime dozing	17	20	-0.141174	-4.93567	8.03048e-07	8.43201e-05	TRUE
Self-report daytime dozing	18	19	0.172848	6.21157	5.31539e-10	5.58116e-08	TRUE
Self-report daytime dozing	18	20	0.0442258	1.80484	0.0711097	7.46652	FALSE
Self-report daytime dozing	19	20	0.0702028	2.57763	0.00995289	1.04505	FALSE

## Sheet: Figure 4AB (UKB Corr.)
Variable 1	Variable 2	Correlation	p-value	Paradigm
Duration of longest sleep bout	PHQ-2	-0.120686	0.106571	Task
Duration of longest sleep bout	Cognition	0.00858941	0.90889	Task
Duration of longest sleep bout	Self-report insomnia	-0.240399	0.00115149	Task
Duration of longest sleep bout	Self-report daytime dozing	-0.19216	0.00975856	Task
PHQ-2	Cognition	-0.051329	0.493783	Task
PHQ-2	Self-report insomnia	0.203968	0.00602564	Task
PHQ-2	Self-report daytime dozing	0.125486	0.0932532	Task
Cognition	Self-report insomnia	-0.0944319	0.207334	Task
Cognition	Self-report daytime dozing	-0.0223431	0.765922	Task
Self-report insomnia	Self-report daytime dozing	-0.0470263	0.530741	Task
Duration of longest sleep bout	PHQ-2	0.47918	1.87471e-13	Resting
Duration of longest sleep bout	Cognition	-0.571599	1.29746e-19	Resting
Duration of longest sleep bout	Self-report insomnia	0.592523	2.71398e-21	Resting
Duration of longest sleep bout	Self-report daytime dozing	-0.915348	4.05881e-84	Resting
PHQ-2	Cognition	-0.214622	0.00175915	Resting
PHQ-2	Self-report insomnia	0.552656	3.41926e-18	Resting
PHQ-2	Self-report daytime dozing	-0.418371	2.63564e-10	Resting
Cognition	Self-report insomnia	-0.384139	8.62125e-09	Resting
Cognition	Self-report daytime dozing	0.581244	2.25883e-20	Resting
Self-report insomnia	Self-report daytime dozing	-0.659619	1.33557e-27	Resting

## Sheet: Figure 4CD (HCP Corr.)
Variable 1	Variable 2	Correlation	p-value	Paradigm
PSQI_AmtSleep	Sadness_Unadj	-0.121335	0.104689	Task
PSQI_AmtSleep	MMSE_Score	-0.0167938	0.822946	Task
PSQI_AmtSleep	PSQI_Comp2	-0.381235	1.29226e-07	Task
PSQI_AmtSleep	PSQI_DayStayAwake	-0.10788	0.149448	Task
Sadness_Unadj	MMSE_Score	0.33235	5.16131e-06	Task
Sadness_Unadj	PSQI_Comp2	0.201555	0.00666347	Task
Sadness_Unadj	PSQI_DayStayAwake	0.185058	0.0128812	Task
MMSE_Score	PSQI_Comp2	-0.0481476	0.520977	Task
MMSE_Score	PSQI_DayStayAwake	0.0572326	0.445384	Task
PSQI_Comp2	PSQI_DayStayAwake	0.0415803	0.579434	Task
PSQI_AmtSleep	Sadness_Unadj	0.515556	9.01249e-22	Resting
PSQI_AmtSleep	MMSE_Score	-0.337578	1.97758e-09	Resting
PSQI_AmtSleep	PSQI_Comp2	0.5817	1.47289e-28	Resting
PSQI_AmtSleep	PSQI_DayStayAwake	-0.791892	8.57641e-66	Resting
Sadness_Unadj	MMSE_Score	-0.224656	8.66578e-05	Resting
Sadness_Unadj	PSQI_Comp2	0.732443	1.10601e-51	Resting
Sadness_Unadj	PSQI_DayStayAwake	-0.436138	2.32199e-15	Resting
MMSE_Score	PSQI_Comp2	-0.284376	5.47777e-07	Resting
MMSE_Score	PSQI_DayStayAwake	0.24949	1.22777e-05	Resting
PSQI_Comp2	PSQI_DayStayAwake	-0.595325	3.71976e-30	Resting

## Sheet: Figure 5A (Dep. Strat. Corr.)
Variable 1	Variable 2	Correlation	p-value	Paradigm	Depressed Status
Duration of longest sleep bout	PHQ-2	0.347507	2.36923e-07	Resting	FALSE
Duration of longest sleep bout	Cognition	-0.545248	1.16246e-17	Resting	FALSE
Duration of longest sleep bout	Self-report insomnia	0.60776	1.35404e-22	Resting	FALSE
Duration of longest sleep bout	Self-report daytime dozing	-0.921236	3.07595e-87	Resting	FALSE
PHQ-2	Cognition	-0.120412	0.0817077	Resting	FALSE
PHQ-2	Self-report insomnia	0.332698	8.06647e-07	Resting	FALSE
PHQ-2	Self-report daytime dozing	-0.265085	0.000100946	Resting	FALSE
Cognition	Self-report insomnia	-0.370547	3.09407e-08	Resting	FALSE
Cognition	Self-report daytime dozing	0.560837	8.53873e-19	Resting	FALSE
Self-report insomnia	Self-report daytime dozing	-0.671758	6.41168e-29	Resting	FALSE
Duration of longest sleep bout	PHQ-2	0.372037	2.69735e-08	Resting	TRUE
Duration of longest sleep bout	Cognition	-0.238093	0.000501637	Resting	TRUE
Duration of longest sleep bout	Self-report insomnia	-0.0646891	0.350915	Resting	TRUE
Duration of longest sleep bout	Self-report daytime dozing	-0.281978	3.37868e-05	Resting	TRUE
PHQ-2	Cognition	-0.244586	0.000346602	Resting	TRUE
PHQ-2	Self-report insomnia	-0.076397	0.270418	Resting	TRUE
PHQ-2	Self-report daytime dozing	-0.24007	0.000448708	Resting	TRUE
Cognition	Self-report insomnia	0.105	0.129339	Resting	TRUE
Cognition	Self-report daytime dozing	0.241042	0.000424624	Resting	TRUE
Self-report insomnia	Self-report daytime dozing	0.0284364	0.682022	Resting	TRUE

## Sheet: Figure 5B (Dep. Strat. Coeff.)
Variable	Node 1	Node 2	Depressed Status	Coefficient	t-value	p-value (raw)	p-value (Bonferroni)	Significant
Duration of longest sleep bout	0	1	FALSE	-0.00708099	-0.528481	0.597175	62.7034	FALSE
Duration of longest sleep bout	0	2	FALSE	0.00202318	0.160216	0.872714	91.635	FALSE
Duration of longest sleep bout	0	3	FALSE	0.00688286	0.541325	0.588293	61.7708	FALSE
Duration of longest sleep bout	0	4	FALSE	-0.00949637	-0.71906	0.472117	49.5723	FALSE
Duration of longest sleep bout	0	5	FALSE	0.0359765	1.84142	0.0655843	6.88635	FALSE
Duration of longest sleep bout	0	6	FALSE	0.0185109	1.43741	0.150626	15.8157	FALSE
Duration of longest sleep bout	0	7	FALSE	0.0013431	0.0975184	0.922316	96.8432	FALSE
Duration of longest sleep bout	0	8	FALSE	-0.00971504	-0.738755	0.46007	48.3073	FALSE
Duration of longest sleep bout	0	9	FALSE	-0.00825761	-0.628707	0.529552	55.603	FALSE
Duration of longest sleep bout	0	10	FALSE	0.00147967	0.123678	0.901572	94.6651	FALSE
Duration of longest sleep bout	0	11	FALSE	-0.0133298	-0.965313	0.334407	35.1127	FALSE
Duration of longest sleep bout	0	12	FALSE	0.0014882	0.120569	0.904034	94.9236	FALSE
Duration of longest sleep bout	0	13	FALSE	0.00514845	0.409767	0.681984	71.6083	FALSE
Duration of longest sleep bout	0	14	FALSE	-0.00219639	-0.179696	0.857394	90.0264	FALSE
Duration of longest sleep bout	0	15	FALSE	-0.00718467	-0.50342	0.614678	64.5412	FALSE
Duration of longest sleep bout	0	16	FALSE	0.0268175	1.91643	0.0553329	5.80996	FALSE
Duration of longest sleep bout	0	17	FALSE	-0.015248	-1.13026	0.258391	27.131	FALSE
Duration of longest sleep bout	0	18	FALSE	-0.0163588	-1.21457	0.224553	23.5781	FALSE
Duration of longest sleep bout	0	19	FALSE	-0.00318436	-0.263208	0.792394	83.2014	FALSE
Duration of longest sleep bout	0	20	FALSE	0.0124911	0.942587	0.345911	36.3206	FALSE
Duration of longest sleep bout	1	2	FALSE	-0.0470152	-3.62715	0.000287736	0.0302123	TRUE
Duration of longest sleep bout	1	3	FALSE	0.017665	1.34522	0.178579	18.7508	FALSE
Duration of longest sleep bout	1	4	FALSE	0.0115645	0.639566	0.522467	54.859	FALSE
Duration of longest sleep bout	1	5	FALSE	-0.00163525	-0.12914	0.897249	94.2112	FALSE
Duration of longest sleep bout	1	6	FALSE	-0.0103273	-0.555216	0.578757	60.7695	FALSE
Duration of longest sleep bout	1	7	FALSE	-0.0112702	-0.885253	0.376038	39.4839	FALSE
Duration of longest sleep bout	1	8	FALSE	0.0124912	0.999712	0.31747	33.3343	FALSE
Duration of longest sleep bout	1	9	FALSE	-0.0252055	-2.04464	0.0409118	4.29574	FALSE
Duration of longest sleep bout	1	10	FALSE	-0.00693299	-0.462513	0.643721	67.5907	FALSE
Duration of longest sleep bout	1	11	FALSE	0.00950548	0.695083	0.487016	51.1367	FALSE
Duration of longest sleep bout	1	12	FALSE	0.00861706	0.644986	0.518948	54.4896	FALSE
Duration of longest sleep bout	1	13	FALSE	0.00599511	0.436585	0.66242	69.5541	FALSE
Duration of longest sleep bout	1	14	FALSE	-0.00592679	-0.426943	0.669428	70.29	FALSE
Duration of longest sleep bout	1	15	FALSE	0.00210491	0.154512	0.877209	92.1069	FALSE
Duration of longest sleep bout	1	16	FALSE	-0.0276703	-2.06274	0.039158	4.11159	FALSE
Duration of longest sleep bout	1	17	FALSE	0.00793916	0.521698	0.60189	63.1984	FALSE
Duration of longest sleep bout	1	18	FALSE	0.0142534	1.04103	0.297881	31.2775	FALSE
Duration of longest sleep bout	1	19	FALSE	-0.0801229	-4.35759	1.32581e-05	0.0013921	TRUE
Duration of longest sleep bout	1	20	FALSE	-0.00599739	-0.427998	0.66866	70.2093	FALSE
Duration of longest sleep bout	2	3	FALSE	-0.036178	-2.31725	0.0205065	2.15318	FALSE
Duration of longest sleep bout	2	4	FALSE	0.0395455	2.97587	0.00292724	0.30736	TRUE
Duration of longest sleep bout	2	5	FALSE	0.0331136	2.70788	0.00678079	0.711983	TRUE
Duration of longest sleep bout	2	6	FALSE	0.0324198	2.83023	0.00465897	0.489192	TRUE
Duration of longest sleep bout	2	7	FALSE	-0.000232673	-0.0147038	0.988269	103.768	FALSE
Duration of longest sleep bout	2	8	FALSE	0.0940747	5.69893	1.23304e-08	1.29469e-06	TRUE
Duration of longest sleep bout	2	9	FALSE	0.0245854	2.01032	0.0444191	4.66401	FALSE
Duration of longest sleep bout	2	10	FALSE	-0.0468274	-3.24198	0.00119024	0.124976	TRUE
Duration of longest sleep bout	2	11	FALSE	-0.0169885	-1.37498	0.169163	17.7621	FALSE
Duration of longest sleep bout	2	12	FALSE	-0.0219404	-1.52371	0.127607	13.3988	FALSE
Duration of longest sleep bout	2	13	FALSE	0.0292413	2.48	0.0131514	1.38089	FALSE
Duration of longest sleep bout	2	14	FALSE	0.0162739	1.44747	0.14779	15.518	FALSE
Duration of longest sleep bout	2	15	FALSE	0.0101094	0.933927	0.35036	36.7878	FALSE
Duration of longest sleep bout	2	16	FALSE	0.0182644	1.30702	0.191229	20.079	FALSE
Duration of longest sleep bout	2	17	FALSE	0.0672391	4.87042	1.12737e-06	0.000118374	TRUE
Duration of longest sleep bout	2	18	FALSE	-0.0980098	-4.83955	1.31744e-06	0.000138332	TRUE
Duration of longest sleep bout	2	19	FALSE	-0.00191568	-0.150357	0.880486	92.451	FALSE
Duration of longest sleep bout	2	20	FALSE	-0.036853	-2.22582	0.0260443	2.73465	FALSE
Duration of longest sleep bout	3	4	FALSE	0.0397428	2.68584	0.00724445	0.760667	TRUE
Duration of longest sleep bout	3	5	FALSE	-0.00791319	-0.524924	0.599646	62.9628	FALSE
Duration of longest sleep bout	3	6	FALSE	0.0135498	1.10836	0.267728	28.1114	FALSE
Duration of longest sleep bout	3	7	FALSE	-0.000166774	-0.0139864	0.988841	103.828	FALSE
Duration of longest sleep bout	3	8	FALSE	0.0177655	1.50765	0.131669	13.8253	FALSE
Duration of longest sleep bout	3	9	FALSE	0.0163743	1.05181	0.292906	30.7552	FALSE
Duration of longest sleep bout	3	10	FALSE	0.060992	4.32296	1.55154e-05	0.00162912	TRUE
Duration of longest sleep bout	3	11	FALSE	-0.132139	-6.32318	2.65223e-10	2.78484e-08	TRUE
Duration of longest sleep bout	3	12	FALSE	-0.079289	-3.89649	9.81255e-05	0.0103032	TRUE
Duration of longest sleep bout	3	13	FALSE	-0.0513091	-3.82173	0.00013317	0.0139828	TRUE
Duration of longest sleep bout	3	14	FALSE	0.00203907	0.167506	0.866975	91.0324	FALSE
Duration of longest sleep bout	3	15	FALSE	0.00616172	0.484405	0.628107	65.9513	FALSE
Duration of longest sleep bout	3	16	FALSE	0.0124959	1.02219	0.306712	32.2048	FALSE
Duration of longest sleep bout	3	17	FALSE	-0.0496265	-3.73032	0.000192101	0.0201706	TRUE
Duration of longest sleep bout	3	18	FALSE	-0.0209344	-1.55328	0.120383	12.6402	FALSE
Duration of longest sleep bout	3	19	FALSE	-0.048387	-4.00205	6.31653e-05	0.00663235	TRUE
Duration of longest sleep bout	3	20	FALSE	0.03264	2.70011	0.00694105	0.72881	TRUE
Duration of longest sleep bout	4	5	FALSE	0.0212508	1.50651	0.131962	13.856	FALSE
Duration of longest sleep bout	4	6	FALSE	0.000851846	0.0701621	0.944066	99.1269	FALSE
Duration of longest sleep bout	4	7	FALSE	-0.0155758	-1.29004	0.19706	20.6913	FALSE
Duration of longest sleep bout	4	8	FALSE	-0.0249941	-1.97779	0.0479745	5.03732	FALSE
Duration of longest sleep bout	4	9	FALSE	0.0384264	2.36428	0.0180805	1.89845	FALSE
Duration of longest sleep bout	4	10	FALSE	0.0531159	3.98008	6.92868e-05	0.00727511	TRUE
Duration of longest sleep bout	4	11	FALSE	-0.0021847	-0.163103	0.87044	91.3962	FALSE
Duration of longest sleep bout	4	12	FALSE	0.0361847	2.7155	0.0066268	0.695814	TRUE
Duration of longest sleep bout	4	13	FALSE	-0.011132	-0.824685	0.409566	43.0045	FALSE
Duration of longest sleep bout	4	14	FALSE	-0.00553235	-0.425721	0.670319	70.3834	FALSE
Duration of longest sleep bout	4	15	FALSE	0.0482792	3.67631	0.000237635	0.0249517	TRUE
Duration of longest sleep bout	4	16	FALSE	0.035568	2.80582	0.00502679	0.527813	TRUE
Duration of longest sleep bout	4	17	FALSE	-0.0558924	-4.07598	4.61097e-05	0.00484152	TRUE
Duration of longest sleep bout	4	18	FALSE	0.0464439	3.36783	0.000759926	0.0797922	TRUE
Duration of longest sleep bout	4	19	FALSE	0.053243	3.82051	0.000133828	0.014052	TRUE
Duration of longest sleep bout	4	20	FALSE	0.0691608	4.82069	1.44771e-06	0.00015201	TRUE
Duration of longest sleep bout	5	6	FALSE	0.0256451	1.85059	0.0642526	6.74653	FALSE
Duration of longest sleep bout	5	7	FALSE	-0.0147128	-1.06022	0.289065	30.3518	FALSE
Duration of longest sleep bout	5	8	FALSE	0.0731907	4.48521	7.34952e-06	0.000771699	TRUE
Duration of longest sleep bout	5	9	FALSE	0.0240236	1.77809	0.0754132	7.91839	FALSE
Duration of longest sleep bout	5	10	FALSE	0.055604	3.45762	0.000546796	0.0574136	TRUE
Duration of longest sleep bout	5	11	FALSE	-0.0730043	-5.16774	2.40686e-07	2.52721e-05	TRUE
Duration of longest sleep bout	5	12	FALSE	-0.0214085	-1.64598	0.0997942	10.4784	FALSE
Duration of longest sleep bout	5	13	FALSE	-0.0614668	-4.88453	1.04986e-06	0.000110235	TRUE
Duration of longest sleep bout	5	14	FALSE	0.0109861	0.725617	0.468087	49.1492	FALSE
Duration of longest sleep bout	5	15	FALSE	-0.048454	-3.16989	0.00152877	0.16052	TRUE
Duration of longest sleep bout	5	16	FALSE	0.157906	7.03089	2.15865e-12	2.26659e-10	TRUE
Duration of longest sleep bout	5	17	FALSE	0.155055	7.26926	3.82945e-13	4.02092e-11	TRUE
Duration of longest sleep bout	5	18	FALSE	0.196653	7.91661	2.64515e-15	2.7774e-13	TRUE
Duration of longest sleep bout	5	19	FALSE	0.0289758	2.24286	0.0249236	2.61698	FALSE
Duration of longest sleep bout	5	20	FALSE	-0.0361621	-2.64699	0.00813164	0.853823	TRUE
Duration of longest sleep bout	6	7	FALSE	-0.0150872	-1.03098	0.302571	31.7699	FALSE
Duration of longest sleep bout	6	8	FALSE	0.013841	1.05049	0.293514	30.819	FALSE
Duration of longest sleep bout	6	9	FALSE	0.0235247	1.71995	0.0854667	8.974	FALSE
Duration of longest sleep bout	6	10	FALSE	0.017177	1.26159	0.20712	21.7476	FALSE
Duration of longest sleep bout	6	11	FALSE	-0.0027397	-0.201246	0.840509	88.2535	FALSE
Duration of longest sleep bout	6	12	FALSE	-0.0184658	-1.38378	0.16645	17.4772	FALSE
Duration of longest sleep bout	6	13	FALSE	0.0030722	0.234346	0.81472	85.5456	FALSE
Duration of longest sleep bout	6	14	FALSE	-0.0148639	-1.12782	0.259416	27.2387	FALSE
Duration of longest sleep bout	6	15	FALSE	-0.00973372	-0.686251	0.492568	51.7196	FALSE
Duration of longest sleep bout	6	16	FALSE	0.0581577	3.81163	0.000138721	0.0145657	TRUE
Duration of longest sleep bout	6	17	FALSE	0.0607828	4.61489	3.9724e-06	0.000417102	TRUE
Duration of longest sleep bout	6	18	FALSE	0.064015	4.31554	1.60448e-05	0.0016847	TRUE
Duration of longest sleep bout	6	19	FALSE	0.0190478	1.48003	0.138891	14.5836	FALSE
Duration of longest sleep bout	6	20	FALSE	-0.0544031	-3.9692	7.25241e-05	0.00761503	TRUE
Duration of longest sleep bout	7	8	FALSE	-0.010989	-0.856573	0.391698	41.1283	FALSE
Duration of longest sleep bout	7	9	FALSE	-0.0197529	-1.40181	0.160997	16.9046	FALSE
Duration of longest sleep bout	7	10	FALSE	-0.0262267	-1.62387	0.104429	10.9651	FALSE
Duration of longest sleep bout	7	11	FALSE	0.0223467	1.5513	0.120857	12.6899	FALSE
Duration of longest sleep bout	7	12	FALSE	0.00364288	0.248412	0.803819	84.401	FALSE
Duration of longest sleep bout	7	13	FALSE	0.032435	2.39996	0.0164115	1.72321	FALSE
Duration of longest sleep bout	7	14	FALSE	0.0163434	1.26646	0.205372	21.564	FALSE
Duration of longest sleep bout	7	15	FALSE	0.00990806	0.766679	0.443287	46.5451	FALSE
Duration of longest sleep bout	7	16	FALSE	0.0207298	1.29447	0.195527	20.5303	FALSE
Duration of longest sleep bout	7	17	FALSE	0.0124	0.853948	0.39315	41.2808	FALSE
Duration of longest sleep bout	7	18	FALSE	-0.0580897	-3.80933	0.000140032	0.0147033	TRUE
Duration of longest sleep bout	7	19	FALSE	-0.0672037	-4.81582	1.48366e-06	0.000155784	TRUE
Duration of longest sleep bout	7	20	FALSE	-0.0119257	-0.815139	0.415009	43.5759	FALSE
Duration of longest sleep bout	8	9	FALSE	-0.0239197	-1.84196	0.0655052	6.87804	FALSE
Duration of longest sleep bout	8	10	FALSE	-0.00734666	-0.526919	0.598259	62.8172	FALSE
Duration of longest sleep bout	8	11	FALSE	0.12686	7.46456	8.91396e-14	9.35966e-12	TRUE
Duration of longest sleep bout	8	12	FALSE	0.0354552	2.76021	0.00578502	0.607427	TRUE
Duration of longest sleep bout	8	13	FALSE	-0.0163901	-1.22536	0.220464	23.1488	FALSE
Duration of longest sleep bout	8	14	FALSE	0.0827521	5.34158	9.37623e-08	9.84504e-06	TRUE
Duration of longest sleep bout	8	15	FALSE	0.00893347	0.665718	0.505604	53.0884	FALSE
Duration of longest sleep bout	8	16	FALSE	0.0751963	4.78201	1.75549e-06	0.000184326	TRUE
Duration of longest sleep bout	8	17	FALSE	-0.0395313	-2.91465	0.00356735	0.374572	TRUE
Duration of longest sleep bout	8	18	FALSE	-0.016782	-1.34975	0.177123	18.5979	FALSE
Duration of longest sleep bout	8	19	FALSE	-0.00403161	-0.343679	0.731093	76.7648	FALSE
Duration of longest sleep bout	8	20	FALSE	0.0315619	2.33037	0.0198024	2.07926	FALSE
Duration of longest sleep bout	9	10	FALSE	-0.0524224	-3.21057	0.00132818	0.139459	TRUE
Duration of longest sleep bout	9	11	FALSE	0.128108	6.34739	2.26576e-10	2.37905e-08	TRUE
Duration of longest sleep bout	9	12	FALSE	0.155694	7.00919	2.52027e-12	2.64629e-10	TRUE
Duration of longest sleep bout	9	13	FALSE	0.171219	7.2064	6.07415e-13	6.37786e-11	TRUE
Duration of longest sleep bout	9	14	FALSE	0.0192047	1.56745	0.117036	12.2887	FALSE
Duration of longest sleep bout	9	15	FALSE	-0.0559716	-3.94729	7.94823e-05	0.00834564	TRUE
Duration of longest sleep bout	9	16	FALSE	-0.0494578	-3.39826	0.000680313	0.0714329	TRUE
Duration of longest sleep bout	9	17	FALSE	-0.0406159	-3.16214	0.00156997	0.164847	TRUE
Duration of longest sleep bout	9	18	FALSE	0.115121	6.95763	3.6343e-12	3.81601e-10	TRUE
Duration of longest sleep bout	9	19	FALSE	0.0423238	3.19577	0.00139811	0.146802	TRUE
Duration of longest sleep bout	9	20	FALSE	0.0283603	1.66867	0.0952091	9.99696	FALSE
Duration of longest sleep bout	10	11	FALSE	-0.0185582	-1.51411	0.130024	13.6525	FALSE
Duration of longest sleep bout	10	12	FALSE	-0.0048888	-0.225852	0.82132	86.2386	FALSE
Duration of longest sleep bout	10	13	FALSE	0.000535134	0.0428001	0.965862	101.415	FALSE
Duration of longest sleep bout	10	14	FALSE	0.0249699	2.03106	0.0422703	4.43839	FALSE
Duration of longest sleep bout	10	15	FALSE	-0.0185638	-1.54446	0.122504	12.8629	FALSE
Duration of longest sleep bout	10	16	FALSE	-0.00731582	-0.364143	0.715757	75.1545	FALSE
Duration of longest sleep bout	10	17	FALSE	-0.00203618	-0.146976	0.883154	92.7311	FALSE
Duration of longest sleep bout	10	18	FALSE	0.0453952	3.20699	0.00134475	0.141199	TRUE
Duration of longest sleep bout	10	19	FALSE	0.0529216	3.96519	7.37526e-05	0.00774403	TRUE
Duration of longest sleep bout	10	20	FALSE	0.0310634	2.14122	0.0322756	3.38894	FALSE
Duration of longest sleep bout	11	12	FALSE	0.0274746	2.40472	0.0161994	1.70094	FALSE
Duration of longest sleep bout	11	13	FALSE	0.024592	2.05965	0.0394526	4.14252	FALSE
Duration of longest sleep bout	11	14	FALSE	0.00773681	0.580079	0.561872	58.9966	FALSE
Duration of longest sleep bout	11	15	FALSE	-0.00371179	-0.292308	0.770056	80.8559	FALSE
Duration of longest sleep bout	11	16	FALSE	0.0268085	1.78919	0.0736095	7.72899	FALSE
Duration of longest sleep bout	11	17	FALSE	-0.00584894	-0.480365	0.630977	66.2525	FALSE
Duration of longest sleep bout	11	18	FALSE	0.00571531	0.39665	0.691632	72.6214	FALSE
Duration of longest sleep bout	11	19	FALSE	-0.00281692	-0.217707	0.827661	86.9044	FALSE
Duration of longest sleep bout	11	20	FALSE	-0.0193669	-1.52536	0.127195	13.3554	FALSE
Duration of longest sleep bout	12	13	FALSE	0.0038908	0.287332	0.773863	81.2556	FALSE
Duration of longest sleep bout	12	14	FALSE	-0.0194687	-1.52957	0.12615	13.2458	FALSE
Duration of longest sleep bout	12	15	FALSE	-0.052707	-4.1449	3.42242e-05	0.00359354	TRUE
Duration of longest sleep bout	12	16	FALSE	0.0349255	2.5742	0.0100587	1.05617	FALSE
Duration of longest sleep bout	12	17	FALSE	-0.014029	-1.11938	0.263	27.615	FALSE
Duration of longest sleep bout	12	18	FALSE	-0.0579929	-4.10429	4.08175e-05	0.00428583	TRUE
Duration of longest sleep bout	12	19	FALSE	0.0663963	4.86163	1.17844e-06	0.000123736	TRUE
Duration of longest sleep bout	12	20	FALSE	0.048513	3.8579	0.000114944	0.0120691	TRUE
Duration of longest sleep bout	13	14	FALSE	0.052253	3.98229	6.86419e-05	0.0072074	TRUE
Duration of longest sleep bout	13	15	FALSE	0.00857957	0.677448	0.498135	52.3041	FALSE
Duration of longest sleep bout	13	16	FALSE	-0.014028	-1.05819	0.289988	30.4487	FALSE
Duration of longest sleep bout	13	17	FALSE	-0.0723585	-5.02423	5.12647e-07	5.3828e-05	TRUE
Duration of longest sleep bout	13	18	FALSE	-0.0138772	-1.10423	0.269515	28.2991	FALSE
Duration of longest sleep bout	13	19	FALSE	0.032626	2.65411	0.00796202	0.836012	TRUE
Duration of longest sleep bout	13	20	FALSE	-0.0347903	-2.82435	0.00474531	0.498257	TRUE
Duration of longest sleep bout	14	15	FALSE	-0.0174726	-1.49628	0.134607	14.1338	FALSE
Duration of longest sleep bout	14	16	FALSE	-0.0310699	-2.07104	0.0383762	4.0295	FALSE
Duration of longest sleep bout	14	17	FALSE	0.0416034	3.0103	0.00261514	0.27459	TRUE
Duration of longest sleep bout	14	18	FALSE	0.0201352	1.39903	0.16183	16.9922	FALSE
Duration of longest sleep bout	14	19	FALSE	0.0316925	2.41779	0.0156294	1.64109	FALSE
Duration of longest sleep bout	14	20	FALSE	-0.0200201	-1.36408	0.172567	18.1195	FALSE
Duration of longest sleep bout	15	16	FALSE	-0.0409163	-2.80332	0.00506592	0.531921	TRUE
Duration of longest sleep bout	15	17	FALSE	-0.0103715	-0.743301	0.457314	48.0179	FALSE
Duration of longest sleep bout	15	18	FALSE	0.0255624	1.92675	0.0540332	5.67349	FALSE
Duration of longest sleep bout	15	19	FALSE	-0.0438684	-2.95813	0.00310106	0.325611	TRUE
Duration of longest sleep bout	15	20	FALSE	0.0647147	4.7969	1.63015e-06	0.000171166	TRUE
Duration of longest sleep bout	16	17	FALSE	0.0492536	3.93565	8.3425e-05	0.00875963	TRUE
Duration of longest sleep bout	16	18	FALSE	0.0827132	5.6969	1.24782e-08	1.31021e-06	TRUE
Duration of longest sleep bout	16	19	FALSE	-0.00314257	-0.213211	0.831166	87.2724	FALSE
Duration of longest sleep bout	16	20	FALSE	-0.0735706	-5.12187	3.07115e-07	3.2247e-05	TRUE
Duration of longest sleep bout	17	18	FALSE	-0.0348911	-2.63582	0.00840404	0.882424	TRUE
Duration of longest sleep bout	17	19	FALSE	-0.0220757	-1.52551	0.127158	13.3516	FALSE
Duration of longest sleep bout	17	20	FALSE	0.0484717	3.43189	0.000601371	0.063144	TRUE
Duration of longest sleep bout	18	19	FALSE	-0.0409768	-3.00767	0.00263798	0.276988	TRUE
Duration of longest sleep bout	18	20	FALSE	-0.0285035	-2.39495	0.0166375	1.74693	FALSE
Duration of longest sleep bout	19	20	FALSE	-0.00928761	-0.697834	0.485294	50.9559	FALSE
Duration of longest sleep bout	0	1	TRUE	-0.0189376	-0.258135	0.796464	83.6287	FALSE
Duration of longest sleep bout	0	2	TRUE	0.00818854	0.105303	0.916199	96.2009	FALSE
Duration of longest sleep bout	0	3	TRUE	0.0205911	0.270524	0.786924	82.6271	FALSE
Duration of longest sleep bout	0	4	TRUE	0.0366509	0.461631	0.64465	67.6883	FALSE
Duration of longest sleep bout	0	5	TRUE	0.100796	0.939031	0.348392	36.5811	FALSE
Duration of longest sleep bout	0	6	TRUE	0.0127469	0.166812	0.86762	91.1001	FALSE
Duration of longest sleep bout	0	7	TRUE	0.0204966	0.263333	0.792456	83.2078	FALSE
Duration of longest sleep bout	0	8	TRUE	0.00262379	0.0364858	0.970917	101.946	FALSE
Duration of longest sleep bout	0	9	TRUE	-0.085481	-1.20779	0.227982	23.9381	FALSE
Duration of longest sleep bout	0	10	TRUE	-0.00244662	-0.0358157	0.971451	102.002	FALSE
Duration of longest sleep bout	0	11	TRUE	0.0613408	0.886131	0.376184	39.4994	FALSE
Duration of longest sleep bout	0	12	TRUE	0.00198454	0.029888	0.976174	102.498	FALSE
Duration of longest sleep bout	0	13	TRUE	0.0374401	0.488475	0.625529	65.6806	FALSE
Duration of longest sleep bout	0	14	TRUE	-0.0318167	-0.487283	0.62638	65.7699	FALSE
Duration of longest sleep bout	0	15	TRUE	-0.132737	-1.73445	0.083755	8.79427	FALSE
Duration of longest sleep bout	0	16	TRUE	-0.0640732	-0.802864	0.422623	44.3754	FALSE
Duration of longest sleep bout	0	17	TRUE	0.00620205	0.0817382	0.934904	98.1649	FALSE
Duration of longest sleep bout	0	18	TRUE	0.105928	1.35919	0.175006	18.3756	FALSE
Duration of longest sleep bout	0	19	TRUE	0.0589826	0.875208	0.38209	40.1194	FALSE
Duration of longest sleep bout	0	20	TRUE	-0.0794146	-1.03032	0.303607	31.8787	FALSE
Duration of longest sleep bout	1	2	TRUE	-0.0925098	-1.28696	0.198983	20.8932	FALSE
Duration of longest sleep bout	1	3	TRUE	0.0177575	0.2299	0.818312	85.9227	FALSE
Duration of longest sleep bout	1	4	TRUE	0.0748031	0.786254	0.432269	45.3883	FALSE
Duration of longest sleep bout	1	5	TRUE	-0.0913279	-1.24789	0.212954	22.3602	FALSE
Duration of longest sleep bout	1	6	TRUE	0.125397	1.23224	0.218724	22.9661	FALSE
Duration of longest sleep bout	1	7	TRUE	0.0052886	0.0725543	0.942205	98.9315	FALSE
Duration of longest sleep bout	1	8	TRUE	-0.0199558	-0.30235	0.762573	80.0701	FALSE
Duration of longest sleep bout	1	9	TRUE	-0.115038	-1.63793	0.102379	10.7498	FALSE
Duration of longest sleep bout	1	10	TRUE	-0.098024	-1.08665	0.277976	29.1875	FALSE
Duration of longest sleep bout	1	11	TRUE	-0.00564652	-0.0770705	0.938614	98.5544	FALSE
Duration of longest sleep bout	1	12	TRUE	0.10525	1.26777	0.205764	21.6052	FALSE
Duration of longest sleep bout	1	13	TRUE	-0.0401667	-0.497175	0.619396	65.0366	FALSE
Duration of longest sleep bout	1	14	TRUE	0.0647468	0.791893	0.428983	45.0433	FALSE
Duration of longest sleep bout	1	15	TRUE	0.12862	1.73865	0.0830157	8.71665	FALSE
Duration of longest sleep bout	1	16	TRUE	-0.159139	-2.09495	0.0369259	3.87722	FALSE
Duration of longest sleep bout	1	17	TRUE	-0.0580002	-0.667495	0.504921	53.0167	FALSE
Duration of longest sleep bout	1	18	TRUE	0.0274986	0.351623	0.725343	76.161	FALSE
Duration of longest sleep bout	1	19	TRUE	-0.280016	-2.87683	0.00427675	0.449058	TRUE
Duration of longest sleep bout	1	20	TRUE	-0.123311	-1.47618	0.140838	14.788	FALSE
Duration of longest sleep bout	2	3	TRUE	-0.123897	-1.39951	0.162605	17.0735	FALSE
Duration of longest sleep bout	2	4	TRUE	-0.030298	-0.413359	0.679604	71.3585	FALSE
Duration of longest sleep bout	2	5	TRUE	0.109636	1.61341	0.107601	11.2981	FALSE
Duration of longest sleep bout	2	6	TRUE	0.0109089	0.169872	0.865213	90.8474	FALSE
Duration of longest sleep bout	2	7	TRUE	-0.0701337	-0.794422	0.427519	44.8895	FALSE
Duration of longest sleep bout	2	8	TRUE	0.2006	2.20215	0.0283236	2.97398	FALSE
Duration of longest sleep bout	2	9	TRUE	0.120154	1.81768	0.0700059	7.35062	FALSE
Duration of longest sleep bout	2	10	TRUE	-0.103042	-1.32121	0.187342	19.6709	FALSE
Duration of longest sleep bout	2	11	TRUE	-0.03564	-0.51479	0.607039	63.7391	FALSE
Duration of longest sleep bout	2	12	TRUE	-0.123396	-1.53062	0.126822	13.3163	FALSE
Duration of longest sleep bout	2	13	TRUE	0.0410055	0.635864	0.525297	55.1561	FALSE
Duration of longest sleep bout	2	14	TRUE	0.166686	2.76444	0.00601855	0.631948	TRUE
Duration of longest sleep bout	2	15	TRUE	0.106571	1.79279	0.0739136	7.76093	FALSE
Duration of longest sleep bout	2	16	TRUE	-0.00697566	-0.0878692	0.930033	97.6535	FALSE
Duration of longest sleep bout	2	17	TRUE	0.135682	1.76633	0.0782397	8.21517	FALSE
Duration of longest sleep bout	2	18	TRUE	-0.173275	-1.59629	0.11137	11.6939	FALSE
Duration of longest sleep bout	2	19	TRUE	0.0259175	0.375227	0.707731	74.3118	FALSE
Duration of longest sleep bout	2	20	TRUE	-0.210022	-2.30143	0.021975	2.30738	FALSE
Duration of longest sleep bout	3	4	TRUE	0.0412967	0.495761	0.620389	65.1409	FALSE
Duration of longest sleep bout	3	5	TRUE	-0.0891288	-1.02308	0.307017	32.2368	FALSE
Duration of longest sleep bout	3	6	TRUE	0.03198	0.513821	0.60771	63.8095	FALSE
Duration of longest sleep bout	3	7	TRUE	0.104092	1.57818	0.115468	12.1242	FALSE
Duration of longest sleep bout	3	8	TRUE	0.0948155	1.36119	0.174367	18.3086	FALSE
Duration of longest sleep bout	3	9	TRUE	0.0199815	0.225326	0.821864	86.2957	FALSE
Duration of longest sleep bout	3	10	TRUE	0.167654	2.09113	0.0372758	3.91396	FALSE
Duration of longest sleep bout	3	11	TRUE	-0.0144718	-0.132865	0.894381	93.91	FALSE
Duration of longest sleep bout	3	12	TRUE	-0.162401	-1.44219	0.15019	15.7699	FALSE
Duration of longest sleep bout	3	13	TRUE	-0.125947	-1.79028	0.0743173	7.80332	FALSE
Duration of longest sleep bout	3	14	TRUE	-0.128513	-1.86879	0.0625269	6.56532	FALSE
Duration of longest sleep bout	3	15	TRUE	0.0445218	0.59199	0.554254	58.1967	FALSE
Duration of longest sleep bout	3	16	TRUE	0.0209025	0.290245	0.771809	81.04	FALSE
Duration of longest sleep bout	3	17	TRUE	-0.0813161	-1.02607	0.305595	32.0875	FALSE
Duration of longest sleep bout	3	18	TRUE	0.0188536	0.256681	0.797581	83.746	FALSE
Duration of longest sleep bout	3	19	TRUE	-0.132872	-1.84854	0.0654105	6.8681	FALSE
Duration of longest sleep bout	3	20	TRUE	0.0335261	0.480607	0.631109	66.2664	FALSE
Duration of longest sleep bout	4	5	TRUE	0.127278	1.58704	0.113453	11.9126	FALSE
Duration of longest sleep bout	4	6	TRUE	-0.021381	-0.300957	0.763636	80.1818	FALSE
Duration of longest sleep bout	4	7	TRUE	0.0381758	0.567958	0.570447	59.897	FALSE
Duration of longest sleep bout	4	8	TRUE	-0.00769783	-0.110493	0.912086	95.769	FALSE
Duration of longest sleep bout	4	9	TRUE	0.173139	1.80778	0.0715297	7.51062	FALSE
Duration of longest sleep bout	4	10	TRUE	0.0833444	1.03563	0.301115	31.6171	FALSE
Duration of longest sleep bout	4	11	TRUE	-0.0843872	-1.08757	0.277586	29.1465	FALSE
Duration of longest sleep bout	4	12	TRUE	0.0909435	1.14902	0.251364	26.3932	FALSE
Duration of longest sleep bout	4	13	TRUE	0.0799213	1.05463	0.292353	30.6971	FALSE
Duration of longest sleep bout	4	14	TRUE	-0.0394548	-0.546196	0.585294	61.4558	FALSE
Duration of longest sleep bout	4	15	TRUE	0.0872714	1.18356	0.237429	24.9301	FALSE
Duration of longest sleep bout	4	16	TRUE	0.12292	1.60285	0.109911	11.5407	FALSE
Duration of longest sleep bout	4	17	TRUE	-0.199428	-2.37748	0.0179957	1.88955	FALSE
Duration of longest sleep bout	4	18	TRUE	0.102995	1.32994	0.184441	19.3663	FALSE
Duration of longest sleep bout	4	19	TRUE	0.168473	2.29773	0.022191	2.33006	FALSE
Duration of longest sleep bout	4	20	TRUE	0.0840289	1.09037	0.276338	29.0155	FALSE
Duration of longest sleep bout	5	6	TRUE	-0.00516053	-0.0623306	0.950337	99.7854	FALSE
Duration of longest sleep bout	5	7	TRUE	-0.0176096	-0.226649	0.820834	86.1876	FALSE
Duration of longest sleep bout	5	8	TRUE	0.113994	1.25224	0.211355	22.1923	FALSE
Duration of longest sleep bout	5	9	TRUE	0.0123728	0.161651	0.871677	91.5261	FALSE
Duration of longest sleep bout	5	10	TRUE	0.0160555	0.174567	0.861525	90.4601	FALSE
Duration of longest sleep bout	5	11	TRUE	-0.0585964	-0.703085	0.482485	50.661	FALSE
Duration of longest sleep bout	5	12	TRUE	0.00586292	0.0782407	0.937684	98.4568	FALSE
Duration of longest sleep bout	5	13	TRUE	-0.0628965	-0.871426	0.384153	40.3361	FALSE
Duration of longest sleep bout	5	14	TRUE	0.0368715	0.434244	0.664392	69.7611	FALSE
Duration of longest sleep bout	5	15	TRUE	0.106733	1.25276	0.211189	22.1749	FALSE
Duration of longest sleep bout	5	16	TRUE	0.230572	1.8352	0.0673462	7.07136	FALSE
Duration of longest sleep bout	5	17	TRUE	0.100722	0.844425	0.399026	41.8977	FALSE
Duration of longest sleep bout	5	18	TRUE	0.336485	2.41458	0.0162794	1.70933	FALSE
Duration of longest sleep bout	5	19	TRUE	0.145371	1.93721	0.0535657	5.62439	FALSE
Duration of longest sleep bout	5	20	TRUE	-0.0673854	-0.880421	0.37926	39.8223	FALSE
Duration of longest sleep bout	6	7	TRUE	0.0113587	0.135139	0.892583	93.7212	FALSE
Duration of longest sleep bout	6	8	TRUE	0.0543249	0.698191	0.485544	50.9821	FALSE
Duration of longest sleep bout	6	9	TRUE	-0.000457922	-0.00578596	0.995387	104.516	FALSE
Duration of longest sleep bout	6	10	TRUE	0.0061601	0.0797155	0.936511	98.3337	FALSE
Duration of longest sleep bout	6	11	TRUE	0.0143857	0.194934	0.845564	88.7842	FALSE
Duration of longest sleep bout	6	12	TRUE	0.0541248	0.787772	0.431387	45.2956	FALSE
Duration of longest sleep bout	6	13	TRUE	0.0105413	0.143964	0.885616	92.9897	FALSE
Duration of longest sleep bout	6	14	TRUE	-0.0305835	-0.39307	0.694517	72.9243	FALSE
Duration of longest sleep bout	6	15	TRUE	0.0399822	0.495195	0.620787	65.1826	FALSE
Duration of longest sleep bout	6	16	TRUE	-0.0354611	-0.431785	0.666173	69.9482	FALSE
Duration of longest sleep bout	6	17	TRUE	0.00951909	0.139512	0.889129	93.3585	FALSE
Duration of longest sleep bout	6	18	TRUE	0.101593	1.35971	0.174827	18.3568	FALSE
Duration of longest sleep bout	6	19	TRUE	0.197835	2.74694	0.00633972	0.665671	TRUE
Duration of longest sleep bout	6	20	TRUE	-0.165674	-2.01049	0.0451777	4.74366	FALSE
Duration of longest sleep bout	7	8	TRUE	0.0355196	0.476949	0.633708	66.5393	FALSE
Duration of longest sleep bout	7	9	TRUE	0.00927802	0.121134	0.903657	94.884	FALSE
Duration of longest sleep bout	7	10	TRUE	-0.0484919	-0.560948	0.575216	60.3977	FALSE
Duration of longest sleep bout	7	11	TRUE	0.059976	0.760921	0.447238	46.96	FALSE
Duration of longest sleep bout	7	12	TRUE	-0.0786717	-0.953072	0.341251	35.8314	FALSE
Duration of longest sleep bout	7	13	TRUE	0.0614067	0.780695	0.435532	45.7308	FALSE
Duration of longest sleep bout	7	14	TRUE	0.168789	2.24226	0.0256046	2.68848	FALSE
Duration of longest sleep bout	7	15	TRUE	0.0629716	0.886396	0.376036	39.4838	FALSE
Duration of longest sleep bout	7	16	TRUE	-0.0402482	-0.448182	0.654313	68.7029	FALSE
Duration of longest sleep bout	7	17	TRUE	0.0698076	0.83354	0.405134	42.5391	FALSE
Duration of longest sleep bout	7	18	TRUE	-0.0516809	-0.608005	0.543601	57.0781	FALSE
Duration of longest sleep bout	7	19	TRUE	-0.0456772	-0.555186	0.579144	60.8102	FALSE
Duration of longest sleep bout	7	20	TRUE	-0.0822869	-0.98181	0.326917	34.3263	FALSE
Duration of longest sleep bout	8	9	TRUE	-0.119986	-1.58169	0.114668	12.0401	FALSE
Duration of longest sleep bout	8	10	TRUE	0.08862	1.12851	0.259909	27.2904	FALSE
Duration of longest sleep bout	8	11	TRUE	0.190584	2.10138	0.0363452	3.81625	FALSE
Duration of longest sleep bout	8	12	TRUE	0.0741734	1.07958	0.281108	29.5163	FALSE
Duration of longest sleep bout	8	13	TRUE	0.0111605	0.153481	0.878111	92.2017	FALSE
Duration of longest sleep bout	8	14	TRUE	0.112986	1.37494	0.170057	17.8559	FALSE
Duration of longest sleep bout	8	15	TRUE	-0.0707842	-0.903705	0.36679	38.5129	FALSE
Duration of longest sleep bout	8	16	TRUE	0.140308	1.63127	0.103778	10.8967	FALSE
Duration of longest sleep bout	8	17	TRUE	-0.0661609	-0.903587	0.366864	38.5207	FALSE
Duration of longest sleep bout	8	18	TRUE	-0.0353696	-0.497224	0.619356	65.0323	FALSE
Duration of longest sleep bout	8	19	TRUE	-0.0295303	-0.449801	0.653149	68.5806	FALSE
Duration of longest sleep bout	8	20	TRUE	0.0123253	0.174547	0.861542	90.4619	FALSE
Duration of longest sleep bout	9	10	TRUE	-0.0776838	-0.823421	0.410861	43.1404	FALSE
Duration of longest sleep bout	9	11	TRUE	0.268906	2.36783	0.0184501	1.93726	FALSE
Duration of longest sleep bout	9	12	TRUE	0.206052	1.66848	0.0961428	10.095	FALSE
Duration of longest sleep bout	9	13	TRUE	0.302459	2.28378	0.0230008	2.41508	FALSE
Duration of longest sleep bout	9	14	TRUE	0.0825667	1.16027	0.246764	25.9103	FALSE
Duration of longest sleep bout	9	15	TRUE	-0.0483464	-0.595632	0.551826	57.9417	FALSE
Duration of longest sleep bout	9	16	TRUE	-0.116491	-1.42689	0.154543	16.2271	FALSE
Duration of longest sleep bout	9	17	TRUE	-0.118148	-1.69553	0.0909162	9.5462	FALSE
Duration of longest sleep bout	9	18	TRUE	0.105574	1.1376	0.256101	26.8906	FALSE
Duration of longest sleep bout	9	19	TRUE	0.0705993	0.953772	0.340891	35.7936	FALSE
Duration of longest sleep bout	9	20	TRUE	0.158264	1.73003	0.0845382	8.87651	FALSE
Duration of longest sleep bout	10	11	TRUE	-0.10737	-1.48007	0.139797	14.6787	FALSE
Duration of longest sleep bout	10	12	TRUE	0.166226	1.37122	0.171227	17.9789	FALSE
Duration of longest sleep bout	10	13	TRUE	-0.110107	-1.5189	0.129734	13.6221	FALSE
Duration of longest sleep bout	10	14	TRUE	-0.119189	-1.71872	0.0865857	9.0915	FALSE
Duration of longest sleep bout	10	15	TRUE	-0.0831399	-1.22903	0.219935	23.0932	FALSE
Duration of longest sleep bout	10	16	TRUE	0.141367	1.28951	0.198107	20.8013	FALSE
Duration of longest sleep bout	10	17	TRUE	-0.0855061	-1.09588	0.273917	28.7613	FALSE
Duration of longest sleep bout	10	18	TRUE	-0.0200183	-0.259406	0.795481	83.5255	FALSE
Duration of longest sleep bout	10	19	TRUE	0.00143524	0.0195892	0.984383	103.36	FALSE
Duration of longest sleep bout	10	20	TRUE	0.0662849	0.848973	0.396504	41.633	FALSE
Duration of longest sleep bout	11	12	TRUE	0.00803656	0.131739	0.895269	94.0033	FALSE
Duration of longest sleep bout	11	13	TRUE	0.124517	1.84554	0.065836	6.91278	FALSE
Duration of longest sleep bout	11	14	TRUE	0.0134963	0.178016	0.858818	90.1759	FALSE
Duration of longest sleep bout	11	15	TRUE	-0.0724172	-1.00718	0.314567	33.0295	FALSE
Duration of longest sleep bout	11	16	TRUE	0.117879	1.40727	0.160268	16.8281	FALSE
Duration of longest sleep bout	11	17	TRUE	-0.0108764	-0.174278	0.861754	90.4841	FALSE
Duration of longest sleep bout	11	18	TRUE	-0.085341	-1.06615	0.287115	30.1471	FALSE
Duration of longest sleep bout	11	19	TRUE	-0.00757986	-0.104132	0.917128	96.2984	FALSE
Duration of longest sleep bout	11	20	TRUE	0.0999694	1.3868	0.166428	17.4749	FALSE
Duration of longest sleep bout	12	13	TRUE	0.0225706	0.299418	0.764807	80.3047	FALSE
Duration of longest sleep bout	12	14	TRUE	0.0325854	0.444173	0.657202	69.0063	FALSE
Duration of longest sleep bout	12	15	TRUE	-0.028769	-0.401923	0.687996	72.2396	FALSE
Duration of longest sleep bout	12	16	TRUE	0.136427	1.82768	0.068484	7.19082	FALSE
Duration of longest sleep bout	12	17	TRUE	-0.124415	-1.70508	0.0891066	9.35619	FALSE
Duration of longest sleep bout	12	18	TRUE	-0.182587	-2.3365	0.0200545	2.10572	FALSE
Duration of longest sleep bout	12	19	TRUE	0.0828852	1.10085	0.271748	28.5335	FALSE
Duration of longest sleep bout	12	20	TRUE	0.062948	0.931564	0.352229	36.984	FALSE
Duration of longest sleep bout	13	14	TRUE	0.0747926	1.06525	0.287524	30.1901	FALSE
Duration of longest sleep bout	13	15	TRUE	0.0617061	0.926357	0.354927	37.2674	FALSE
Duration of longest sleep bout	13	16	TRUE	0.0592646	0.807428	0.419994	44.0994	FALSE
Duration of longest sleep bout	13	17	TRUE	-0.141474	-1.77066	0.0775246	8.14008	FALSE
Duration of longest sleep bout	13	18	TRUE	0.0177288	0.247996	0.804289	84.4504	FALSE
Duration of longest sleep bout	13	19	TRUE	0.0588661	0.80688	0.420307	44.1322	FALSE
Duration of longest sleep bout	13	20	TRUE	0.00179345	0.0261959	0.979117	102.807	FALSE
Duration of longest sleep bout	14	15	TRUE	-0.126665	-2.0285	0.0433142	4.54799	FALSE
Duration of longest sleep bout	14	16	TRUE	-0.0446361	-0.545782	0.585581	61.486	FALSE
Duration of longest sleep bout	14	17	TRUE	0.130993	1.64423	0.101072	10.6125	FALSE
Duration of longest sleep bout	14	18	TRUE	-0.0611373	-0.750718	0.453349	47.6017	FALSE
Duration of longest sleep bout	14	19	TRUE	0.108549	1.49563	0.135686	14.247	FALSE
Duration of longest sleep bout	14	20	TRUE	0.0646291	0.782934	0.43422	45.5931	FALSE
Duration of longest sleep bout	15	16	TRUE	-0.0768613	-0.937631	0.34911	36.6565	FALSE
Duration of longest sleep bout	15	17	TRUE	-0.098425	-1.32171	0.187166	19.6524	FALSE
Duration of longest sleep bout	15	18	TRUE	-0.0133862	-0.181839	0.855818	89.8609	FALSE
Duration of longest sleep bout	15	19	TRUE	-0.0782639	-0.955271	0.340125	35.7131	FALSE
Duration of longest sleep bout	15	20	TRUE	0.110086	1.43299	0.152791	16.0431	FALSE
Duration of longest sleep bout	16	17	TRUE	0.00790815	0.110178	0.912334	95.795	FALSE
Duration of longest sleep bout	16	18	TRUE	0.00571374	0.0732913	0.941618	98.8699	FALSE
Duration of longest sleep bout	16	19	TRUE	0.0775783	0.946718	0.344467	36.169	FALSE
Duration of longest sleep bout	16	20	TRUE	-0.153182	-1.87965	0.0610154	6.40661	FALSE
Duration of longest sleep bout	17	18	TRUE	0.0577416	0.758193	0.448867	47.131	FALSE
Duration of longest sleep bout	17	19	TRUE	0.0175524	0.221091	0.825156	86.6414	FALSE
Duration of longest sleep bout	17	20	TRUE	-0.0471093	-0.564404	0.572858	60.1501	FALSE
Duration of longest sleep bout	18	19	TRUE	-0.165444	-2.26739	0.0240089	2.52094	FALSE
Duration of longest sleep bout	18	20	TRUE	0.0655073	1.04407	0.297195	31.2055	FALSE
Duration of longest sleep bout	19	20	TRUE	-0.00550251	-0.0777264	0.938092	98.4997	FALSE
PHQ-2	0	1	FALSE	0.0453071	2.06495	0.0389367	4.08835	FALSE
PHQ-2	0	2	FALSE	-0.0215751	-1.04347	0.296739	31.1576	FALSE
PHQ-2	0	3	FALSE	-0.0307937	-1.46811	0.142086	14.919	FALSE
PHQ-2	0	4	FALSE	0.0377001	1.74946	0.0802231	8.42342	FALSE
PHQ-2	0	5	FALSE	0.00183787	0.0577936	0.953913	100.161	FALSE
PHQ-2	0	6	FALSE	-0.0404906	-1.9282	0.0538398	5.65318	FALSE
PHQ-2	0	7	FALSE	-0.0260201	-1.15736	0.247135	25.9492	FALSE
PHQ-2	0	8	FALSE	0.00590307	0.276003	0.782548	82.1676	FALSE
PHQ-2	0	9	FALSE	0.0246749	1.14685	0.251455	26.4028	FALSE
PHQ-2	0	10	FALSE	0.0364014	1.86895	0.06164	6.4722	FALSE
PHQ-2	0	11	FALSE	-0.0832301	-3.69407	0.000221111	0.0232166	TRUE
PHQ-2	0	12	FALSE	-0.0067032	-0.331814	0.740032	77.7033	FALSE
PHQ-2	0	13	FALSE	0.0555667	2.70363	0.0068629	0.720604	TRUE
PHQ-2	0	14	FALSE	0.0488275	2.44154	0.014631	1.53625	FALSE
PHQ-2	0	15	FALSE	-0.00587615	-0.252242	0.800856	84.0899	FALSE
PHQ-2	0	16	FALSE	0.033334	1.46755	0.142238	14.935	FALSE
PHQ-2	0	17	FALSE	-0.00277477	-0.126783	0.899113	94.4069	FALSE
PHQ-2	0	18	FALSE	-0.0176548	-0.80034	0.423521	44.4697	FALSE
PHQ-2	0	19	FALSE	0.0216626	1.09747	0.272445	28.6067	FALSE
PHQ-2	0	20	FALSE	-0.020012	-0.930897	0.351915	36.9511	FALSE
PHQ-2	1	2	FALSE	-0.0353451	-1.66589	0.0957463	10.0534	FALSE
PHQ-2	1	3	FALSE	0.006882	0.320701	0.748439	78.5861	FALSE
PHQ-2	1	4	FALSE	0.0577182	1.95748	0.0503008	5.28158	FALSE
PHQ-2	1	5	FALSE	-0.021225	-1.01849	0.308454	32.3877	FALSE
PHQ-2	1	6	FALSE	0.0296492	0.970103	0.332003	34.8604	FALSE
PHQ-2	1	7	FALSE	0.0205338	0.981709	0.326252	34.2564	FALSE
PHQ-2	1	8	FALSE	-0.00181924	-0.0886254	0.92938	97.5849	FALSE
PHQ-2	1	9	FALSE	0.0288014	1.4183	0.156114	16.392	FALSE
PHQ-2	1	10	FALSE	-0.0481828	-1.98082	0.047621	5.00021	FALSE
PHQ-2	1	11	FALSE	0.040741	1.82295	0.0683215	7.17376	FALSE
PHQ-2	1	12	FALSE	0.065684	2.9991	0.00271017	0.284568	TRUE
PHQ-2	1	13	FALSE	0.0408452	1.83131	0.0670644	7.04176	FALSE
PHQ-2	1	14	FALSE	-0.0113968	-0.504704	0.61377	64.4459	FALSE
PHQ-2	1	15	FALSE	-0.0147785	-0.66835	0.503915	52.9111	FALSE
PHQ-2	1	16	FALSE	-0.0113786	-0.518685	0.603985	63.4184	FALSE
PHQ-2	1	17	FALSE	-0.0190149	-0.763711	0.445046	46.7298	FALSE
PHQ-2	1	18	FALSE	0.0408285	1.83007	0.0672502	7.06127	FALSE
PHQ-2	1	19	FALSE	0.0219777	0.728297	0.466438	48.976	FALSE
PHQ-2	1	20	FALSE	-0.0614811	-2.69559	0.0070306	0.738213	TRUE
PHQ-2	2	3	FALSE	-0.00109454	-0.0425669	0.966047	101.435	FALSE
PHQ-2	2	4	FALSE	0.0120846	0.552212	0.580807	60.9848	FALSE
PHQ-2	2	5	FALSE	0.0376502	1.87406	0.0609322	6.39788	FALSE
PHQ-2	2	6	FALSE	-0.00843526	-0.453394	0.650269	68.2782	FALSE
PHQ-2	2	7	FALSE	0.0397942	1.52939	0.12618	13.2489	FALSE
PHQ-2	2	8	FALSE	0.0780026	2.88349	0.00393589	0.413268	TRUE
PHQ-2	2	9	FALSE	-0.0198911	-0.993658	0.320398	33.6418	FALSE
PHQ-2	2	10	FALSE	0.0109063	0.457846	0.647067	67.942	FALSE
PHQ-2	2	11	FALSE	0.0158712	0.785022	0.432447	45.407	FALSE
PHQ-2	2	12	FALSE	-0.00582009	-0.245542	0.806039	84.634	FALSE
PHQ-2	2	13	FALSE	0.0358648	1.8578	0.0632085	6.63689	FALSE
PHQ-2	2	14	FALSE	0.0161904	0.873579	0.382355	40.1473	FALSE
PHQ-2	2	15	FALSE	0.0391813	2.19514	0.0281615	2.95695	FALSE
PHQ-2	2	16	FALSE	0.0216942	0.943207	0.345583	36.2862	FALSE
PHQ-2	2	17	FALSE	0.00360525	0.158884	0.873761	91.7449	FALSE
PHQ-2	2	18	FALSE	0.0135069	0.40602	0.684731	71.8967	FALSE
PHQ-2	2	19	FALSE	-0.0438835	-2.11156	0.0347329	3.64695	FALSE
PHQ-2	2	20	FALSE	0.00115362	0.0422497	0.9663	101.461	FALSE
PHQ-2	3	4	FALSE	0.0355334	1.45796	0.144861	15.2105	FALSE
PHQ-2	3	5	FALSE	-0.0365962	-1.47548	0.140095	14.71	FALSE
PHQ-2	3	6	FALSE	0.0380246	1.89851	0.057639	6.0521	FALSE
PHQ-2	3	7	FALSE	0.0493926	2.52566	0.0115538	1.21315	FALSE
PHQ-2	3	8	FALSE	0.0191295	0.997017	0.318765	33.4703	FALSE
PHQ-2	3	9	FALSE	0.0102023	0.398587	0.6902	72.471	FALSE
PHQ-2	3	10	FALSE	0.0569755	2.47358	0.0133825	1.40517	FALSE
PHQ-2	3	11	FALSE	-0.0443542	-1.3066	0.191359	20.0927	FALSE
PHQ-2	3	12	FALSE	-0.0333369	-1.00241	0.316156	33.1964	FALSE
PHQ-2	3	13	FALSE	-0.0149469	-0.685917	0.492771	51.741	FALSE
PHQ-2	3	14	FALSE	-0.0179502	-0.902002	0.367063	38.5417	FALSE
PHQ-2	3	15	FALSE	-0.0159022	-0.767608	0.442726	46.4863	FALSE
PHQ-2	3	16	FALSE	0.0251092	1.25262	0.210353	22.0871	FALSE
PHQ-2	3	17	FALSE	0.0105982	0.487162	0.626147	65.7455	FALSE
PHQ-2	3	18	FALSE	-0.0568458	-2.56159	0.0104247	1.0946	FALSE
PHQ-2	3	19	FALSE	-0.0202322	-1.01879	0.308312	32.3727	FALSE
PHQ-2	3	20	FALSE	-0.00225025	-0.113701	0.909476	95.4949	FALSE
PHQ-2	4	5	FALSE	9.8987e-05	0.00427191	0.996592	104.642	FALSE
PHQ-2	4	6	FALSE	0.00858626	0.432464	0.665407	69.8678	FALSE
PHQ-2	4	7	FALSE	-0.0140068	-0.703672	0.481643	50.5725	FALSE
PHQ-2	4	8	FALSE	-0.0237735	-1.14869	0.250693	26.3228	FALSE
PHQ-2	4	9	FALSE	0.0119902	0.451054	0.651954	68.4552	FALSE
PHQ-2	4	10	FALSE	0.0188598	0.858654	0.390539	41.0066	FALSE
PHQ-2	4	11	FALSE	0.0166232	0.7573	0.448877	47.1321	FALSE
PHQ-2	4	12	FALSE	0.00303504	0.139936	0.888711	93.3147	FALSE
PHQ-2	4	13	FALSE	0.0226838	1.03637	0.300039	31.5041	FALSE
PHQ-2	4	14	FALSE	0.0062956	0.297572	0.766032	80.4333	FALSE
PHQ-2	4	15	FALSE	0.0487688	2.24797	0.0245856	2.58148	FALSE
PHQ-2	4	16	FALSE	-0.0112968	-0.541662	0.588056	61.7459	FALSE
PHQ-2	4	17	FALSE	-0.0349009	-1.56217	0.118259	12.4172	FALSE
PHQ-2	4	18	FALSE	0.0411727	1.82837	0.0675044	7.08796	FALSE
PHQ-2	4	19	FALSE	0.0320861	1.40759	0.159263	16.7226	FALSE
PHQ-2	4	20	FALSE	-0.0162366	-0.692783	0.488452	51.2874	FALSE
PHQ-2	5	6	FALSE	-0.0209586	-0.925257	0.35484	37.2582	FALSE
PHQ-2	5	7	FALSE	-0.012021	-0.530061	0.596074	62.5878	FALSE
PHQ-2	5	8	FALSE	0.0445303	1.66528	0.0958679	10.0661	FALSE
PHQ-2	5	9	FALSE	0.00666114	0.304244	0.760944	79.8991	FALSE
PHQ-2	5	10	FALSE	-0.0108405	-0.412628	0.679882	71.3877	FALSE
PHQ-2	5	11	FALSE	-0.0153881	-0.668067	0.504096	52.9301	FALSE
PHQ-2	5	12	FALSE	-0.00380749	-0.178112	0.858636	90.1568	FALSE
PHQ-2	5	13	FALSE	0.0101836	0.493799	0.621452	65.2524	FALSE
PHQ-2	5	14	FALSE	-0.0221533	-0.891394	0.372725	39.1362	FALSE
PHQ-2	5	15	FALSE	-0.0319263	-1.28052	0.200374	21.0393	FALSE
PHQ-2	5	16	FALSE	-0.0115106	-0.315507	0.752379	78.9998	FALSE
PHQ-2	5	17	FALSE	0.0507095	1.45899	0.14458	15.1809	FALSE
PHQ-2	5	18	FALSE	0.0747358	1.85327	0.0638536	6.70463	FALSE
PHQ-2	5	19	FALSE	0.0395423	1.86244	0.0625508	6.56784	FALSE
PHQ-2	5	20	FALSE	-0.0217139	-0.967627	0.333239	34.9901	FALSE
PHQ-2	6	7	FALSE	0.0472092	1.96863	0.0490059	5.14562	FALSE
PHQ-2	6	8	FALSE	-0.0171297	-0.788511	0.430405	45.1925	FALSE
PHQ-2	6	9	FALSE	-0.0238715	-1.07691	0.281528	29.5605	FALSE
PHQ-2	6	10	FALSE	-0.0180842	-0.809974	0.417962	43.886	FALSE
PHQ-2	6	11	FALSE	-0.00428433	-0.193326	0.846705	88.904	FALSE
PHQ-2	6	12	FALSE	0.00128175	0.0586793	0.953208	100.087	FALSE
PHQ-2	6	13	FALSE	0.00711832	0.330836	0.740771	77.7809	FALSE
PHQ-2	6	14	FALSE	-0.0136531	-0.631451	0.527751	55.4138	FALSE
PHQ-2	6	15	FALSE	0.0227345	0.970765	0.331674	34.8257	FALSE
PHQ-2	6	16	FALSE	-0.0275692	-1.10773	0.26799	28.1389	FALSE
PHQ-2	6	17	FALSE	0.0281156	1.30714	0.191176	20.0735	FALSE
PHQ-2	6	18	FALSE	0.0245369	1.01137	0.311846	32.7438	FALSE
PHQ-2	6	19	FALSE	0.0233316	1.10076	0.271013	28.4563	FALSE
PHQ-2	6	20	FALSE	0.0369333	1.65154	0.0986401	10.3572	FALSE
PHQ-2	7	8	FALSE	-0.0290518	-1.37538	0.169023	17.7475	FALSE
PHQ-2	7	9	FALSE	-0.0761807	-3.30051	0.000966305	0.101462	TRUE
PHQ-2	7	10	FALSE	-0.021595	-0.808698	0.418696	43.9631	FALSE
PHQ-2	7	11	FALSE	0.0563422	2.38204	0.0172236	1.80848	FALSE
PHQ-2	7	12	FALSE	-0.00974545	-0.402748	0.687137	72.1493	FALSE
PHQ-2	7	13	FALSE	0.0218064	0.983629	0.325306	34.1572	FALSE
PHQ-2	7	14	FALSE	0.0286306	1.35021	0.176958	18.5806	FALSE
PHQ-2	7	15	FALSE	0.0374959	1.77415	0.0760492	7.98516	FALSE
PHQ-2	7	16	FALSE	-0.047559	-1.80338	0.0713394	7.49064	FALSE
PHQ-2	7	17	FALSE	-0.00381844	-0.160498	0.87249	91.6114	FALSE
PHQ-2	7	18	FALSE	0.00165542	0.0663824	0.947074	99.4428	FALSE
PHQ-2	7	19	FALSE	-0.0233514	-1.01973	0.307864	32.3257	FALSE
PHQ-2	7	20	FALSE	-0.0325079	-1.35016	0.176976	18.5825	FALSE
PHQ-2	8	9	FALSE	-0.03122	-1.45428	0.145881	15.3175	FALSE
PHQ-2	8	10	FALSE	-0.0307615	-1.35064	0.176823	18.5664	FALSE
PHQ-2	8	11	FALSE	0.0522548	1.88134	0.0599354	6.29322	FALSE
PHQ-2	8	12	FALSE	0.0111771	0.531093	0.595359	62.5126	FALSE
PHQ-2	8	13	FALSE	-0.0275513	-1.26398	0.206246	21.6559	FALSE
PHQ-2	8	14	FALSE	-0.00900843	-0.355766	0.722019	75.8119	FALSE
PHQ-2	8	15	FALSE	0.0244526	1.12726	0.259644	27.2626	FALSE
PHQ-2	8	16	FALSE	-0.029779	-1.15812	0.246824	25.9165	FALSE
PHQ-2	8	17	FALSE	0.013594	0.612513	0.540203	56.7214	FALSE
PHQ-2	8	18	FALSE	0.0234051	1.14238	0.253307	26.5972	FALSE
PHQ-2	8	19	FALSE	0.00125082	0.0651848	0.948027	99.5429	FALSE
PHQ-2	8	20	FALSE	-0.0368308	-1.65474	0.0979886	10.2888	FALSE
PHQ-2	9	10	FALSE	0.00243431	0.0916201	0.927001	97.3351	FALSE
PHQ-2	9	11	FALSE	-0.00168617	-0.0513027	0.959085	100.704	FALSE
PHQ-2	9	12	FALSE	0.0463992	1.28436	0.199027	20.8978	FALSE
PHQ-2	9	13	FALSE	0.017608	0.454162	0.649716	68.2202	FALSE
PHQ-2	9	14	FALSE	0.0343479	1.6999	0.0891605	9.36185	FALSE
PHQ-2	9	15	FALSE	0.0101495	0.440254	0.659757	69.2744	FALSE
PHQ-2	9	16	FALSE	-0.00681091	-0.283603	0.776717	81.5553	FALSE
PHQ-2	9	17	FALSE	0.000923127	0.0439898	0.964913	101.316	FALSE
PHQ-2	9	18	FALSE	0.059128	2.18751	0.0287133	3.01489	FALSE
PHQ-2	9	19	FALSE	0.0403826	1.8699	0.0615075	6.45829	FALSE
PHQ-2	9	20	FALSE	0.0934521	3.37468	0.000740014	0.0777015	TRUE
PHQ-2	10	11	FALSE	-0.0509285	-2.53988	0.0110944	1.16492	FALSE
PHQ-2	10	12	FALSE	0.0633096	1.76592	0.0774196	8.12906	FALSE
PHQ-2	10	13	FALSE	-0.00558175	-0.272761	0.785039	82.4291	FALSE
PHQ-2	10	14	FALSE	-0.0317707	-1.56737	0.117038	12.289	FALSE
PHQ-2	10	15	FALSE	0.0244206	1.24164	0.214379	22.5097	FALSE
PHQ-2	10	16	FALSE	0.0614499	1.85292	0.0639046	6.70999	FALSE
PHQ-2	10	17	FALSE	-0.043486	-1.91325	0.055726	5.85124	FALSE
PHQ-2	10	18	FALSE	0.0165677	0.717205	0.473253	49.6916	FALSE
PHQ-2	10	19	FALSE	0.0428448	1.94651	0.0516035	5.41837	FALSE
PHQ-2	10	20	FALSE	0.00889094	0.372546	0.709489	74.4963	FALSE
PHQ-2	11	12	FALSE	0.00395128	0.211888	0.832196	87.3806	FALSE
PHQ-2	11	13	FALSE	0.00800586	0.407049	0.683975	71.8173	FALSE
PHQ-2	11	14	FALSE	-0.0497617	-2.26554	0.0234874	2.46617	FALSE
PHQ-2	11	15	FALSE	-0.021815	-1.04596	0.295586	31.0366	FALSE
PHQ-2	11	16	FALSE	-0.0506872	-2.04985	0.0403886	4.2408	FALSE
PHQ-2	11	17	FALSE	-0.0196209	-0.975732	0.329206	34.5666	FALSE
PHQ-2	11	18	FALSE	0.0197159	0.83855	0.401729	42.1816	FALSE
PHQ-2	11	19	FALSE	0.0278753	1.31925	0.187096	19.6451	FALSE
PHQ-2	11	20	FALSE	0.0134795	0.644676	0.519142	54.5099	FALSE
PHQ-2	12	13	FALSE	0.00781528	0.351675	0.725084	76.1339	FALSE
PHQ-2	12	14	FALSE	-0.0205736	-0.993371	0.320538	33.6565	FALSE
PHQ-2	12	15	FALSE	0.0378585	1.81785	0.0690984	7.25534	FALSE
PHQ-2	12	16	FALSE	-0.000658683	-0.0297037	0.976304	102.512	FALSE
PHQ-2	12	17	FALSE	-0.010629	-0.517374	0.604899	63.5144	FALSE
PHQ-2	12	18	FALSE	-0.0259233	-1.12469	0.260732	27.3768	FALSE
PHQ-2	12	19	FALSE	0.0100936	0.452957	0.650583	68.3112	FALSE
PHQ-2	12	20	FALSE	0.0115417	0.561496	0.574464	60.3187	FALSE
PHQ-2	13	14	FALSE	0.0126338	0.591137	0.554433	58.2155	FALSE
PHQ-2	13	15	FALSE	0.0282329	1.37046	0.170554	17.9081	FALSE
PHQ-2	13	16	FALSE	-0.0147595	-0.675327	0.499474	52.4448	FALSE
PHQ-2	13	17	FALSE	0.00104261	0.0443286	0.964643	101.287	FALSE
PHQ-2	13	18	FALSE	0.0185613	0.909472	0.363109	38.1265	FALSE
PHQ-2	13	19	FALSE	-0.0218547	-1.08768	0.276745	29.0582	FALSE
PHQ-2	13	20	FALSE	-0.0140549	-0.698769	0.484702	50.8937	FALSE
PHQ-2	14	15	FALSE	-0.0470415	-2.44777	0.0143805	1.50996	FALSE
PHQ-2	14	16	FALSE	0.0361142	1.47693	0.139706	14.6691	FALSE
PHQ-2	14	17	FALSE	0.00271468	0.120867	0.903798	94.8987	FALSE
PHQ-2	14	18	FALSE	0.00310477	0.132043	0.894951	93.9699	FALSE
PHQ-2	14	19	FALSE	-0.00261569	-0.122724	0.902326	94.7442	FALSE
PHQ-2	14	20	FALSE	-0.0338855	-1.41793	0.156221	16.4032	FALSE
PHQ-2	15	16	FALSE	-0.0388771	-1.63144	0.102808	10.7948	FALSE
PHQ-2	15	17	FALSE	0.0207014	0.911632	0.36197	38.0069	FALSE
PHQ-2	15	18	FALSE	-0.038329	-1.76763	0.0771343	8.0991	FALSE
PHQ-2	15	19	FALSE	-0.0132928	-0.554206	0.579442	60.8414	FALSE
PHQ-2	15	20	FALSE	0.0790193	3.5831	0.000340117	0.0357123	TRUE
PHQ-2	16	17	FALSE	0.02141	1.04441	0.296304	31.1119	FALSE
PHQ-2	16	18	FALSE	0.0563082	2.38356	0.0171529	1.80105	FALSE
PHQ-2	16	19	FALSE	0.0374337	1.54737	0.121784	12.7873	FALSE
PHQ-2	16	20	FALSE	-2.13618e-05	-0.000920646	0.999265	104.923	FALSE
PHQ-2	17	18	FALSE	-0.0344028	-1.59376	0.111001	11.6551	FALSE
PHQ-2	17	19	FALSE	-0.0232384	-0.986674	0.323811	34.0002	FALSE
PHQ-2	17	20	FALSE	0.0123887	0.543476	0.586807	61.6147	FALSE
PHQ-2	18	19	FALSE	0.016762	0.754324	0.450661	47.3194	FALSE
PHQ-2	18	20	FALSE	-0.0596614	-3.04993	0.00229113	0.240569	TRUE
PHQ-2	19	20	FALSE	-0.0366397	-1.68912	0.091208	9.57684	FALSE
PHQ-2	0	1	TRUE	-0.0103733	-0.15053	0.880381	92.44	FALSE
PHQ-2	0	2	TRUE	-0.0968972	-1.43089	0.15281	16.045	FALSE
PHQ-2	0	3	TRUE	-0.0154633	-0.224144	0.822696	86.3831	FALSE
PHQ-2	0	4	TRUE	-0.0485187	-0.675295	0.499664	52.4647	FALSE
PHQ-2	0	5	TRUE	-0.145959	-1.47478	0.140622	14.7653	FALSE
PHQ-2	0	6	TRUE	-0.0185104	-0.265119	0.790979	83.0528	FALSE
PHQ-2	0	7	TRUE	-0.0267017	-0.377659	0.705772	74.1061	FALSE
PHQ-2	0	8	TRUE	-0.00553569	-0.0833618	0.933582	98.0261	FALSE
PHQ-2	0	9	TRUE	0.00362121	0.0532116	0.957575	100.545	FALSE
PHQ-2	0	10	TRUE	0.10301	1.64292	0.100749	10.5786	FALSE
PHQ-2	0	11	TRUE	-0.0295625	-0.420882	0.673941	70.7638	FALSE
PHQ-2	0	12	TRUE	0.059768	0.955417	0.33962	35.6601	FALSE
PHQ-2	0	13	TRUE	0.0205251	0.30011	0.764162	80.237	FALSE
PHQ-2	0	14	TRUE	0.155507	2.56992	0.0103331	1.08497	FALSE
PHQ-2	0	15	TRUE	-0.204316	-2.79129	0.0053603	0.562832	TRUE
PHQ-2	0	16	TRUE	0.00109007	0.015304	0.987793	103.718	FALSE
PHQ-2	0	17	TRUE	-0.00717842	-0.101043	0.919539	96.5516	FALSE
PHQ-2	0	18	TRUE	-0.0864226	-1.19624	0.23192	24.3516	FALSE
PHQ-2	0	19	TRUE	-0.0518471	-0.822599	0.410954	43.1502	FALSE
PHQ-2	0	20	TRUE	0.0143068	0.210105	0.833633	87.5315	FALSE
PHQ-2	1	2	TRUE	-0.00710588	-0.107023	0.914794	96.0534	FALSE
PHQ-2	1	3	TRUE	0.0279696	0.389041	0.697338	73.2205	FALSE
PHQ-2	1	4	TRUE	-0.0411444	-0.443502	0.657508	69.0384	FALSE
PHQ-2	1	5	TRUE	-0.00108802	-0.0160658	0.987185	103.654	FALSE
PHQ-2	1	6	TRUE	-0.188772	-1.94929	0.0515695	5.41479	FALSE
PHQ-2	1	7	TRUE	0.0476104	0.721098	0.471034	49.4586	FALSE
PHQ-2	1	8	TRUE	0.116858	1.85386	0.064083	6.72872	FALSE
PHQ-2	1	9	TRUE	-0.0846827	-1.30069	0.193697	20.3382	FALSE
PHQ-2	1	10	TRUE	-0.0265241	-0.335886	0.737034	77.3886	FALSE
PHQ-2	1	11	TRUE	0.0838338	1.17773	0.23922	25.1181	FALSE
PHQ-2	1	12	TRUE	-0.0385403	-0.527536	0.597951	62.7848	FALSE
PHQ-2	1	13	TRUE	0.0225829	0.306459	0.759326	79.7293	FALSE
PHQ-2	1	14	TRUE	-0.03507	-0.473086	0.636266	66.8079	FALSE
PHQ-2	1	15	TRUE	-0.0311118	-0.449377	0.653268	68.5931	FALSE
PHQ-2	1	16	TRUE	-0.0638693	-0.904862	0.365781	38.407	FALSE
PHQ-2	1	17	TRUE	0.129621	1.54178	0.123481	12.9655	FALSE
PHQ-2	1	18	TRUE	0.0842438	1.17344	0.240928	25.2975	FALSE
PHQ-2	1	19	TRUE	-0.137406	-1.46209	0.144066	15.1269	FALSE
PHQ-2	1	20	TRUE	-0.133355	-1.78825	0.0740714	7.7775	FALSE
PHQ-2	2	3	TRUE	-0.12057	-1.44489	0.148844	15.6286	FALSE
PHQ-2	2	4	TRUE	0.0938236	1.3719	0.170431	17.8952	FALSE
PHQ-2	2	5	TRUE	0.097967	1.52696	0.127122	13.3479	FALSE
PHQ-2	2	6	TRUE	0.0998966	1.67381	0.0945097	9.92352	FALSE
PHQ-2	2	7	TRUE	-0.0576166	-0.682219	0.495277	52.0041	FALSE
PHQ-2	2	8	TRUE	0.109716	1.28711	0.198379	20.8298	FALSE
PHQ-2	2	9	TRUE	-0.0281048	-0.450755	0.652274	68.4887	FALSE
PHQ-2	2	10	TRUE	-0.0191481	-0.257221	0.797067	83.6921	FALSE
PHQ-2	2	11	TRUE	0.054115	0.845707	0.39794	41.7837	FALSE
PHQ-2	2	12	TRUE	0.0944992	1.23968	0.21542	22.6191	FALSE
PHQ-2	2	13	TRUE	-0.0151848	-0.261233	0.793972	83.3671	FALSE
PHQ-2	2	14	TRUE	0.0100843	0.174095	0.86183	90.4921	FALSE
PHQ-2	2	15	TRUE	-0.0190531	-0.335063	0.737655	77.4538	FALSE
PHQ-2	2	16	TRUE	0.0305468	0.408261	0.68318	71.7339	FALSE
PHQ-2	2	17	TRUE	-0.0764044	-1.03346	0.301661	31.6744	FALSE
PHQ-2	2	18	TRUE	0.0247992	0.240022	0.810369	85.0887	FALSE
PHQ-2	2	19	TRUE	-0.0355919	-0.532012	0.594849	62.4591	FALSE
PHQ-2	2	20	TRUE	0.00977366	0.11529	0.908241	95.3653	FALSE
PHQ-2	3	4	TRUE	0.185649	2.36114	0.0184296	1.93511	FALSE
PHQ-2	3	5	TRUE	-0.0332747	-0.422536	0.672736	70.6373	FALSE
PHQ-2	3	6	TRUE	0.0560777	0.909558	0.363296	38.146	FALSE
PHQ-2	3	7	TRUE	0.0053393	0.085787	0.931655	97.8237	FALSE
PHQ-2	3	8	TRUE	-0.0701856	-1.09799	0.272501	28.6126	FALSE
PHQ-2	3	9	TRUE	-0.0376021	-0.453882	0.650024	68.2525	FALSE
PHQ-2	3	10	TRUE	-0.0438853	-0.583841	0.559474	58.7447	FALSE
PHQ-2	3	11	TRUE	-0.210871	-2.02624	0.0430366	4.51885	FALSE
PHQ-2	3	12	TRUE	-0.0557213	-0.527798	0.597769	62.7658	FALSE
PHQ-2	3	13	TRUE	-0.016051	-0.23443	0.814704	85.5439	FALSE
PHQ-2	3	14	TRUE	-0.0132439	-0.20911	0.83441	87.613	FALSE
PHQ-2	3	15	TRUE	0.00838146	0.122438	0.90258	94.7709	FALSE
PHQ-2	3	16	TRUE	-0.0272286	-0.410436	0.681585	71.5664	FALSE
PHQ-2	3	17	TRUE	-0.139504	-2.01385	0.0443213	4.65374	FALSE
PHQ-2	3	18	TRUE	0.0373938	0.520792	0.602638	63.277	FALSE
PHQ-2	3	19	TRUE	-0.0238364	-0.373348	0.708977	74.4426	FALSE
PHQ-2	3	20	TRUE	0.128798	1.98933	0.046964	4.93122	FALSE
PHQ-2	4	5	TRUE	0.115336	1.52036	0.128768	13.5207	FALSE
PHQ-2	4	6	TRUE	0.0517399	0.7955	0.426534	44.7861	FALSE
PHQ-2	4	7	TRUE	-0.0331374	-0.530157	0.596135	62.5942	FALSE
PHQ-2	4	8	TRUE	-0.0171188	-0.263294	0.792384	83.2004	FALSE
PHQ-2	4	9	TRUE	0.0298651	0.352654	0.724429	76.0651	FALSE
PHQ-2	4	10	TRUE	-0.0437111	-0.615842	0.538153	56.506	FALSE
PHQ-2	4	11	TRUE	0.0132798	0.183766	0.854238	89.695	FALSE
PHQ-2	4	12	TRUE	-0.0531344	-0.743122	0.457599	48.0479	FALSE
PHQ-2	4	13	TRUE	0.0266042	0.391488	0.695529	73.0305	FALSE
PHQ-2	4	14	TRUE	-0.0872538	-1.35506	0.175738	18.4525	FALSE
PHQ-2	4	15	TRUE	0.070902	1.07485	0.282727	29.6863	FALSE
PHQ-2	4	16	TRUE	-0.0713129	-1.01732	0.309273	32.4736	FALSE
PHQ-2	4	17	TRUE	-0.0739139	-0.989754	0.32256	33.8688	FALSE
PHQ-2	4	18	TRUE	0.0500919	0.685311	0.493323	51.7989	FALSE
PHQ-2	4	19	TRUE	0.0617903	0.861392	0.389249	40.8711	FALSE
PHQ-2	4	20	TRUE	0.0837606	1.14575	0.252199	26.4809	FALSE
PHQ-2	5	6	TRUE	0.0446609	0.607286	0.543814	57.1005	FALSE
PHQ-2	5	7	TRUE	0.0049164	0.0682559	0.945597	99.2877	FALSE
PHQ-2	5	8	TRUE	0.153337	1.79067	0.0736784	7.73623	FALSE
PHQ-2	5	9	TRUE	0.0548526	0.766471	0.443597	46.5777	FALSE
PHQ-2	5	10	TRUE	0.149897	1.71905	0.0859441	9.02413	FALSE
PHQ-2	5	11	TRUE	-0.0343852	-0.444985	0.656436	68.9258	FALSE
PHQ-2	5	12	TRUE	-0.0427514	-0.616296	0.537856	56.4749	FALSE
PHQ-2	5	13	TRUE	-0.14383	-2.22551	0.026295	2.76097	FALSE
PHQ-2	5	14	TRUE	0.0148809	0.181012	0.856399	89.9219	FALSE
PHQ-2	5	15	TRUE	-0.0941933	-1.17982	0.23839	25.031	FALSE
PHQ-2	5	16	TRUE	0.0827885	0.714526	0.475083	49.8837	FALSE
PHQ-2	5	17	TRUE	0.150223	1.38819	0.165416	17.3687	FALSE
PHQ-2	5	18	TRUE	0.258553	2.04669	0.0409708	4.30193	FALSE
PHQ-2	5	19	TRUE	-0.00573698	-0.0834133	0.933541	98.0218	FALSE
PHQ-2	5	20	TRUE	-0.0884673	-1.2524	0.210751	22.1288	FALSE
PHQ-2	6	7	TRUE	-0.0272673	-0.357377	0.720893	75.6938	FALSE
PHQ-2	6	8	TRUE	0.0787491	1.11123	0.266764	28.0102	FALSE
PHQ-2	6	9	TRUE	-0.0418968	-0.577623	0.563662	59.1845	FALSE
PHQ-2	6	10	TRUE	0.0588775	0.838651	0.401884	42.1978	FALSE
PHQ-2	6	11	TRUE	-0.0734745	-1.05665	0.290955	30.5502	FALSE
PHQ-2	6	12	TRUE	-0.149732	-2.26377	0.0238243	2.50155	FALSE
PHQ-2	6	13	TRUE	-0.115797	-1.71178	0.0872808	9.16448	FALSE
PHQ-2	6	14	TRUE	-0.00283615	-0.0396256	0.9684	101.682	FALSE
PHQ-2	6	15	TRUE	-0.0449584	-0.592785	0.553474	58.1147	FALSE
PHQ-2	6	16	TRUE	0.0164357	0.206317	0.836589	87.8418	FALSE
PHQ-2	6	17	TRUE	0.0523922	0.790304	0.429556	45.1034	FALSE
PHQ-2	6	18	TRUE	0.0174674	0.23977	0.810562	85.109	FALSE
PHQ-2	6	19	TRUE	0.0716499	1.0414	0.297969	31.2867	FALSE
PHQ-2	6	20	TRUE	0.0307395	0.421034	0.67383	70.7521	FALSE
PHQ-2	7	8	TRUE	-0.0562369	-0.816768	0.414277	43.499	FALSE
PHQ-2	7	9	TRUE	-0.038961	-0.537927	0.590759	62.0297	FALSE
PHQ-2	7	10	TRUE	0.0363109	0.446284	0.6555	68.8275	FALSE
PHQ-2	7	11	TRUE	0.117504	1.63237	0.102949	10.8096	FALSE
PHQ-2	7	12	TRUE	-0.012915	-0.169352	0.865558	90.8836	FALSE
PHQ-2	7	13	TRUE	0.111377	1.59228	0.111668	11.7251	FALSE
PHQ-2	7	14	TRUE	-0.0235277	-0.346071	0.72937	76.5838	FALSE
PHQ-2	7	15	TRUE	0.0485788	0.745158	0.45637	47.9188	FALSE
PHQ-2	7	16	TRUE	-0.0830658	-0.997223	0.318923	33.4869	FALSE
PHQ-2	7	17	TRUE	-0.074632	-0.965011	0.334795	35.1535	FALSE
PHQ-2	7	18	TRUE	-0.067102	-0.858374	0.390915	41.0461	FALSE
PHQ-2	7	19	TRUE	-0.0708018	-0.940358	0.347287	36.4652	FALSE
PHQ-2	7	20	TRUE	0.0494487	0.655905	0.512053	53.7656	FALSE
PHQ-2	8	9	TRUE	-0.0410954	-0.599347	0.549092	57.6547	FALSE
PHQ-2	8	10	TRUE	-0.0775442	-1.04625	0.295721	31.0507	FALSE
PHQ-2	8	11	TRUE	0.0516722	0.615551	0.538343	56.526	FALSE
PHQ-2	8	12	TRUE	0.0412672	0.641407	0.521421	54.7492	FALSE
PHQ-2	8	13	TRUE	0.0195204	0.277634	0.781357	82.0424	FALSE
PHQ-2	8	14	TRUE	0.0265604	0.335485	0.737336	77.4203	FALSE
PHQ-2	8	15	TRUE	0.0321972	0.452627	0.650924	68.347	FALSE
PHQ-2	8	16	TRUE	0.140674	1.70053	0.0893721	9.38407	FALSE
PHQ-2	8	17	TRUE	-0.0824015	-1.18264	0.237266	24.9129	FALSE
PHQ-2	8	18	TRUE	-0.0282326	-0.424644	0.671197	70.4757	FALSE
PHQ-2	8	19	TRUE	-0.0586167	-0.938549	0.348214	36.5625	FALSE
PHQ-2	8	20	TRUE	-0.0649701	-0.914597	0.360646	37.8679	FALSE
PHQ-2	9	10	TRUE	-0.144489	-1.69737	0.0899754	9.44741	FALSE
PHQ-2	9	11	TRUE	0.0198832	0.192486	0.847404	88.9774	FALSE
PHQ-2	9	12	TRUE	0.20429	1.81383	0.0700294	7.35309	FALSE
PHQ-2	9	13	TRUE	0.234458	1.92994	0.0539201	5.66162	FALSE
PHQ-2	9	14	TRUE	-0.0264376	-0.395295	0.692718	72.7354	FALSE
PHQ-2	9	15	TRUE	-0.132042	-1.76314	0.0782139	8.21246	FALSE
PHQ-2	9	16	TRUE	0.0317446	0.411968	0.680461	71.4484	FALSE
PHQ-2	9	17	TRUE	-0.038653	-0.579478	0.562413	59.0533	FALSE
PHQ-2	9	18	TRUE	0.0561156	0.665815	0.505698	53.0983	FALSE
PHQ-2	9	19	TRUE	0.0595104	0.844926	0.398375	41.8294	FALSE
PHQ-2	9	20	TRUE	0.13445	1.4882	0.137045	14.3897	FALSE
PHQ-2	10	11	TRUE	0.00753525	0.114832	0.908604	95.4034	FALSE
PHQ-2	10	12	TRUE	0.0744205	0.681843	0.495514	52.029	FALSE
PHQ-2	10	13	TRUE	-0.0631352	-0.936647	0.349191	36.665	FALSE
PHQ-2	10	14	TRUE	0.0726293	1.15618	0.247914	26.0309	FALSE
PHQ-2	10	15	TRUE	-0.0588643	-0.940515	0.347205	36.4565	FALSE
PHQ-2	10	16	TRUE	0.101225	1.01128	0.312154	32.7761	FALSE
PHQ-2	10	17	TRUE	0.0348298	0.471486	0.637407	66.9278	FALSE
PHQ-2	10	18	TRUE	0.0454879	0.617956	0.536759	56.3597	FALSE
PHQ-2	10	19	TRUE	0.0778448	1.09944	0.271869	28.5462	FALSE
PHQ-2	10	20	TRUE	0.0266768	0.345565	0.72975	76.6238	FALSE
PHQ-2	11	12	TRUE	0.107001	1.89929	0.0578421	6.07342	FALSE
PHQ-2	11	13	TRUE	-0.0436494	-0.686062	0.492848	51.7491	FALSE
PHQ-2	11	14	TRUE	-0.00367453	-0.0518077	0.958693	100.663	FALSE
PHQ-2	11	15	TRUE	0.0269064	0.411884	0.680522	71.4548	FALSE
PHQ-2	11	16	TRUE	-0.101326	-1.26503	0.206185	21.6495	FALSE
PHQ-2	11	17	TRUE	-0.0493908	-0.806099	0.420398	44.1418	FALSE
PHQ-2	11	18	TRUE	-0.0280672	-0.374012	0.708483	74.3907	FALSE
PHQ-2	11	19	TRUE	0.0312349	0.456302	0.648283	68.0697	FALSE
PHQ-2	11	20	TRUE	-0.0239244	-0.361375	0.717904	75.3799	FALSE
PHQ-2	12	13	TRUE	-0.00505267	-0.071707	0.942851	98.9993	FALSE
PHQ-2	12	14	TRUE	0.0376842	0.574542	0.565743	59.403	FALSE
PHQ-2	12	15	TRUE	-0.139991	-2.14528	0.0321951	3.38048	FALSE
PHQ-2	12	16	TRUE	0.0923762	1.33204	0.183182	19.2341	FALSE
PHQ-2	12	17	TRUE	-0.091644	-1.39851	0.1623	17.0415	FALSE
PHQ-2	12	18	TRUE	-0.121754	-1.62169	0.105222	11.0483	FALSE
PHQ-2	12	19	TRUE	0.0590464	0.854148	0.393247	41.2909	FALSE
PHQ-2	12	20	TRUE	-0.0090349	-0.140248	0.888495	93.292	FALSE
PHQ-2	13	14	TRUE	0.0756837	1.18561	0.236086	24.789	FALSE
PHQ-2	13	15	TRUE	-0.0336754	-0.551194	0.581637	61.0719	FALSE
PHQ-2	13	16	TRUE	0.0238321	0.342388	0.732138	76.8745	FALSE
PHQ-2	13	17	TRUE	-0.125095	-1.67129	0.0950095	9.976	FALSE
PHQ-2	13	18	TRUE	0.0370437	0.568895	0.569568	59.8046	FALSE
PHQ-2	13	19	TRUE	0.0971724	1.47586	0.140328	14.7344	FALSE
PHQ-2	13	20	TRUE	-0.118898	-1.80395	0.0715754	7.51541	FALSE
PHQ-2	14	15	TRUE	-0.114541	-1.86511	0.0624907	6.56152	FALSE
PHQ-2	14	16	TRUE	0.0281684	0.367003	0.713703	74.9388	FALSE
PHQ-2	14	17	TRUE	-0.0202399	-0.282599	0.777548	81.6426	FALSE
PHQ-2	14	18	TRUE	-0.0262705	-0.347308	0.728441	76.4863	FALSE
PHQ-2	14	19	TRUE	-0.030402	-0.456763	0.647951	68.0348	FALSE
PHQ-2	14	20	TRUE	0.0357771	0.470254	0.638287	67.0201	FALSE
PHQ-2	15	16	TRUE	-0.0314964	-0.424884	0.671024	70.4575	FALSE
PHQ-2	15	17	TRUE	0.0050113	0.0716782	0.942874	99.0018	FALSE
PHQ-2	15	18	TRUE	-0.0101963	-0.14714	0.883054	92.7207	FALSE
PHQ-2	15	19	TRUE	-0.084018	-1.14649	0.251893	26.4488	FALSE
PHQ-2	15	20	TRUE	-0.0122063	-0.17195	0.863515	90.6691	FALSE
PHQ-2	16	17	TRUE	-0.0858129	-1.31366	0.189292	19.8756	FALSE
PHQ-2	16	18	TRUE	0.0288521	0.385403	0.70003	73.5031	FALSE
PHQ-2	16	19	TRUE	0.0327844	0.435566	0.663256	69.6419	FALSE
PHQ-2	16	20	TRUE	-0.0100077	-0.133382	0.89392	93.8616	FALSE
PHQ-2	17	18	TRUE	-0.113863	-1.63672	0.102038	10.714	FALSE
PHQ-2	17	19	TRUE	-0.00271926	-0.0358776	0.971388	101.996	FALSE
PHQ-2	17	20	TRUE	0.00726639	0.0973695	0.922454	96.8577	FALSE
PHQ-2	18	19	TRUE	-0.0533844	-0.785833	0.432173	45.3781	FALSE
PHQ-2	18	20	TRUE	-0.0355843	-0.606931	0.544047	57.125	FALSE
PHQ-2	19	20	TRUE	0.00904461	0.138148	0.890154	93.4662	FALSE
Cognition	0	1	FALSE	0.00950578	2.67778	0.00741786	0.778875	TRUE
Cognition	0	2	FALSE	0.0122133	3.6308	0.000283313	0.0297478	TRUE
Cognition	0	3	FALSE	-0.00619012	-1.7976	0.0722561	7.58689	FALSE
Cognition	0	4	FALSE	0.000614355	0.175617	0.860597	90.3627	FALSE
Cognition	0	5	FALSE	0.00616521	1.18277	0.236917	24.8763	FALSE
Cognition	0	6	FALSE	-0.00385384	-1.12191	0.261914	27.501	FALSE
Cognition	0	7	FALSE	-0.00529011	-1.44639	0.148084	15.5488	FALSE
Cognition	0	8	FALSE	-0.00573823	-1.6348	0.102109	10.7214	FALSE
Cognition	0	9	FALSE	-0.00652231	-1.85585	0.063491	6.66656	FALSE
Cognition	0	10	FALSE	0.0020699	0.651552	0.514698	54.0433	FALSE
Cognition	0	11	FALSE	0.00102717	0.27947	0.779887	81.8881	FALSE
Cognition	0	12	FALSE	-0.0036498	-1.09813	0.272162	28.577	FALSE
Cognition	0	13	FALSE	-0.0104645	-3.09435	0.0019754	0.207417	TRUE
Cognition	0	14	FALSE	0.00429675	1.31389	0.188899	19.8344	FALSE
Cognition	0	15	FALSE	0.00101875	0.268295	0.788475	82.7899	FALSE
Cognition	0	16	FALSE	-0.00293217	-0.794995	0.426626	44.7958	FALSE
Cognition	0	17	FALSE	0.00169011	0.47576	0.634251	66.5964	FALSE
Cognition	0	18	FALSE	0.00811425	2.25626	0.0240663	2.52696	FALSE
Cognition	0	19	FALSE	0.00314528	0.98993	0.322221	33.8332	FALSE
Cognition	0	20	FALSE	-0.00788985	-2.23981	0.0251151	2.63709	FALSE
Cognition	1	2	FALSE	0.00412037	1.17983	0.238082	24.9986	FALSE
Cognition	1	3	FALSE	0.000297369	0.0855648	0.931813	97.8404	FALSE
Cognition	1	4	FALSE	0.000881409	0.181772	0.855763	89.8551	FALSE
Cognition	1	5	FALSE	0.00551388	1.61866	0.105537	11.0814	FALSE
Cognition	1	6	FALSE	-0.00368125	-0.735247	0.462198	48.5308	FALSE
Cognition	1	7	FALSE	-0.00131768	-0.386253	0.699313	73.4279	FALSE
Cognition	1	8	FALSE	-0.00412699	-1.23079	0.218417	22.9338	FALSE
Cognition	1	9	FALSE	0.00265709	0.811656	0.416999	43.7849	FALSE
Cognition	1	10	FALSE	-0.00378155	-0.950537	0.341852	35.8945	FALSE
Cognition	1	11	FALSE	0.00578212	1.57868	0.114427	12.0149	FALSE
Cognition	1	12	FALSE	0.0070439	1.95004	0.0511865	5.37458	FALSE
Cognition	1	13	FALSE	-0.00590158	-1.61904	0.105456	11.0729	FALSE
Cognition	1	14	FALSE	0.00333352	0.903509	0.366268	38.4581	FALSE
Cognition	1	15	FALSE	0.00327217	0.9048	0.365583	38.3863	FALSE
Cognition	1	16	FALSE	0.00346001	0.972907	0.330612	34.7143	FALSE
Cognition	1	17	FALSE	-0.00261161	-0.640547	0.521825	54.7916	FALSE
Cognition	1	18	FALSE	0.00266966	0.734023	0.462944	48.6091	FALSE
Cognition	1	19	FALSE	0.0124375	2.51034	0.01207	1.26735	FALSE
Cognition	1	20	FALSE	-0.00664192	-1.78056	0.0750003	7.87504	FALSE
Cognition	2	3	FALSE	0.00906642	2.14323	0.032108	3.37133	FALSE
Cognition	2	4	FALSE	-0.00504886	-1.4122	0.157907	16.5803	FALSE
Cognition	2	5	FALSE	0.00761219	2.30468	0.0211958	2.22556	FALSE
Cognition	2	6	FALSE	9.61219e-05	0.0316993	0.974712	102.345	FALSE
Cognition	2	7	FALSE	0.0156434	3.64788	0.000265151	0.0278409	TRUE
Cognition	2	8	FALSE	-0.0104099	-2.33973	0.0193084	2.02738	FALSE
Cognition	2	9	FALSE	-0.0130859	-4.01185	6.04841e-05	0.00635083	TRUE
Cognition	2	10	FALSE	0.0104386	2.64487	0.00817933	0.858829	TRUE
Cognition	2	11	FALSE	0.0089211	2.72969	0.00634543	0.66627	TRUE
Cognition	2	12	FALSE	-0.000942591	-0.242174	0.808648	84.9081	FALSE
Cognition	2	13	FALSE	0.00223395	0.708884	0.478406	50.2326	FALSE
Cognition	2	14	FALSE	0.00229421	0.751901	0.45212	47.4726	FALSE
Cognition	2	15	FALSE	-0.000595651	-0.203311	0.838894	88.0839	FALSE
Cognition	2	16	FALSE	-0.00165419	-0.437274	0.661918	69.5014	FALSE
Cognition	2	17	FALSE	-0.0156625	-4.19645	2.72399e-05	0.00286019	TRUE
Cognition	2	18	FALSE	0.00875766	1.61049	0.107308	11.2673	FALSE
Cognition	2	19	FALSE	-0.00215078	-0.632961	0.526767	55.3105	FALSE
Cognition	2	20	FALSE	0.0147723	3.27448	0.00106058	0.111361	TRUE
Cognition	3	4	FALSE	-0.00178787	-0.448433	0.653846	68.6538	FALSE
Cognition	3	5	FALSE	0.00386413	0.945068	0.344637	36.1868	FALSE
Cognition	3	6	FALSE	0.000259425	0.079183	0.936888	98.3732	FALSE
Cognition	3	7	FALSE	0.00984193	3.0786	0.00208287	0.218701	TRUE
Cognition	3	8	FALSE	-0.00566651	-1.80395	0.0712559	7.48187	FALSE
Cognition	3	9	FALSE	0.0109921	2.58516	0.00974128	1.02283	TRUE
Cognition	3	10	FALSE	-0.00660305	-1.73156	0.0833691	8.75375	FALSE
Cognition	3	11	FALSE	-0.00221353	-0.400217	0.689001	72.3451	FALSE
Cognition	3	12	FALSE	0.0146271	2.69697	0.00700382	0.735401	TRUE
Cognition	3	13	FALSE	0.007217	2.04835	0.0405395	4.25665	FALSE
Cognition	3	14	FALSE	0.0139156	4.30308	1.69311e-05	0.00177776	TRUE
Cognition	3	15	FALSE	0.00159475	0.472037	0.636906	66.8751	FALSE
Cognition	3	16	FALSE	0.00991762	3.05276	0.0022707	0.238423	TRUE
Cognition	3	17	FALSE	-0.00362766	-1.02077	0.307377	32.2746	FALSE
Cognition	3	18	FALSE	0.00803986	2.21952	0.0264637	2.77869	FALSE
Cognition	3	19	FALSE	-0.000908887	-0.279512	0.779855	81.8848	FALSE
Cognition	3	20	FALSE	0.0059926	1.87975	0.0601575	6.31654	FALSE
Cognition	4	5	FALSE	-0.0117151	-3.10084	0.00193265	0.202928	TRUE
Cognition	4	6	FALSE	0.00863488	2.66076	0.00780334	0.819351	TRUE
Cognition	4	7	FALSE	-0.00064527	-0.198917	0.84233	88.4446	FALSE
Cognition	4	8	FALSE	0.0111709	3.31271	0.000925765	0.0972054	TRUE
Cognition	4	9	FALSE	-0.00940076	-2.15437	0.0312243	3.27855	FALSE
Cognition	4	10	FALSE	-5.84562e-05	-0.0161743	0.987096	103.645	FALSE
Cognition	4	11	FALSE	0.0114217	3.19042	0.00142304	0.149419	TRUE
Cognition	4	12	FALSE	-0.000824342	-0.230832	0.817448	85.832	FALSE
Cognition	4	13	FALSE	-0.000902683	-0.253326	0.800019	84.002	FALSE
Cognition	4	14	FALSE	-0.00929315	-2.69259	0.00709641	0.745123	TRUE
Cognition	4	15	FALSE	-0.0093893	-2.66507	0.00770393	0.808913	TRUE
Cognition	4	16	FALSE	-0.00173706	-0.505766	0.613027	64.3678	FALSE
Cognition	4	17	FALSE	0.00403709	1.10487	0.269231	28.2693	FALSE
Cognition	4	18	FALSE	-0.0105324	-2.85541	0.00430291	0.451806	TRUE
Cognition	4	19	FALSE	-0.0253166	-6.77163	1.31177e-11	1.37736e-09	TRUE
Cognition	4	20	FALSE	-0.01767	-4.59235	4.41184e-06	0.000463243	TRUE
Cognition	5	6	FALSE	0.00415045	1.12975	0.258596	27.1526	FALSE
Cognition	5	7	FALSE	0.00605983	1.62336	0.104529	10.9755	FALSE
Cognition	5	8	FALSE	-0.0070729	-1.59794	0.110074	11.5577	FALSE
Cognition	5	9	FALSE	-0.0083735	-2.35633	0.0184671	1.93905	FALSE
Cognition	5	10	FALSE	-0.00381326	-0.874067	0.382093	40.1198	FALSE
Cognition	5	11	FALSE	0.00232702	0.619621	0.535515	56.2291	FALSE
Cognition	5	12	FALSE	-0.00741413	-2.11921	0.0340862	3.57905	FALSE
Cognition	5	13	FALSE	5.147e-06	0.0015295	0.99878	104.872	FALSE
Cognition	5	14	FALSE	0.00409049	0.995123	0.31969	33.5674	FALSE
Cognition	5	15	FALSE	-0.00214566	-0.518852	0.60387	63.4064	FALSE
Cognition	5	16	FALSE	-0.026106	-4.39617	1.10786e-05	0.00116325	TRUE
Cognition	5	17	FALSE	-0.0126055	-2.23321	0.0255471	2.68245	FALSE
Cognition	5	18	FALSE	-0.0137511	-2.0917	0.0364791	3.8303	FALSE
Cognition	5	19	FALSE	-0.0149536	-4.3668	1.26765e-05	0.00133104	TRUE
Cognition	5	20	FALSE	0.0157153	4.24535	2.1933e-05	0.00230296	TRUE
Cognition	6	7	FALSE	0.00716866	1.82186	0.068492	7.19166	FALSE
Cognition	6	8	FALSE	0.0030706	0.862494	0.388427	40.7848	FALSE
Cognition	6	9	FALSE	-0.00188745	-0.518945	0.603805	63.3996	FALSE
Cognition	6	10	FALSE	-0.00870935	-2.36574	0.0180041	1.89043	FALSE
Cognition	6	11	FALSE	0.00154947	0.430122	0.667112	70.0467	FALSE
Cognition	6	12	FALSE	0.000410826	0.115335	0.908181	95.359	FALSE
Cognition	6	13	FALSE	0.000154828	0.0441341	0.964798	101.304	FALSE
Cognition	6	14	FALSE	0.00215048	0.6059	0.544589	57.1818	FALSE
Cognition	6	15	FALSE	0.0036621	0.950421	0.341911	35.9006	FALSE
Cognition	6	16	FALSE	-0.0118441	-2.8727	0.00407437	0.427809	TRUE
Cognition	6	17	FALSE	-0.00782491	-2.19279	0.0283352	2.97519	FALSE
Cognition	6	18	FALSE	-0.0133163	-3.31449	0.000919879	0.0965873	TRUE
Cognition	6	19	FALSE	-0.00773838	-2.23259	0.0255879	2.68673	FALSE
Cognition	6	20	FALSE	0.0156483	4.28581	1.83001e-05	0.00192151	TRUE
Cognition	7	8	FALSE	0.00512861	1.47414	0.140461	14.7484	FALSE
Cognition	7	9	FALSE	-0.00963267	-2.55098	0.01075	1.12875	FALSE
Cognition	7	10	FALSE	0.00665414	1.52686	0.126813	13.3154	FALSE
Cognition	7	11	FALSE	0.00334621	0.876514	0.380762	39.98	FALSE
Cognition	7	12	FALSE	-0.00138099	-0.348542	0.727437	76.3809	FALSE
Cognition	7	13	FALSE	0.00450652	1.24116	0.214564	22.5292	FALSE
Cognition	7	14	FALSE	-0.00192062	-0.552917	0.580327	60.9343	FALSE
Cognition	7	15	FALSE	-0.00492829	-1.42998	0.15274	16.0377	FALSE
Cognition	7	16	FALSE	0.00473326	1.09666	0.272806	28.6447	FALSE
Cognition	7	17	FALSE	-0.00727631	-1.8544	0.0636973	6.68822	FALSE
Cognition	7	18	FALSE	0.00301301	0.743842	0.456982	47.9831	FALSE
Cognition	7	19	FALSE	0.000987811	0.2636	0.792091	83.1696	FALSE
Cognition	7	20	FALSE	-0.000500946	-0.128619	0.89766	94.2543	FALSE
Cognition	8	9	FALSE	-0.00112397	-0.320106	0.748892	78.6336	FALSE
Cognition	8	10	FALSE	-0.0104815	-2.80159	0.00509041	0.534493	TRUE
Cognition	8	11	FALSE	-0.00316434	-0.704589	0.481075	50.5129	FALSE
Cognition	8	12	FALSE	0.00482778	1.40132	0.161135	16.9191	FALSE
Cognition	8	13	FALSE	-0.00179123	-0.500131	0.616989	64.7838	FALSE
Cognition	8	14	FALSE	-0.00527171	-1.26283	0.206665	21.6998	FALSE
Cognition	8	15	FALSE	-0.00114535	-0.326557	0.744006	78.1207	FALSE
Cognition	8	16	FALSE	-0.00708565	-1.66412	0.096106	10.0911	FALSE
Cognition	8	17	FALSE	0.0129578	3.55884	0.000373445	0.0392117	TRUE
Cognition	8	18	FALSE	0.00523917	1.55527	0.119899	12.5894	FALSE
Cognition	8	19	FALSE	0.00241602	0.764534	0.444559	46.6787	FALSE
Cognition	8	20	FALSE	0.00175761	0.479973	0.631252	66.2815	FALSE
Cognition	9	10	FALSE	-0.00632686	-1.4315	0.152305	15.992	FALSE
Cognition	9	11	FALSE	-0.0280244	-5.19976	2.01655e-07	2.11737e-05	TRUE
Cognition	9	12	FALSE	-0.0122269	-2.07141	0.0383345	4.02513	FALSE
Cognition	9	13	FALSE	-0.0175181	-2.75051	0.00595604	0.625384	TRUE
Cognition	9	14	FALSE	-0.0139464	-4.22059	2.44835e-05	0.00257077	TRUE
Cognition	9	15	FALSE	0.00534222	1.39848	0.161985	17.0084	FALSE
Cognition	9	16	FALSE	0.00572999	1.47839	0.13932	14.6286	FALSE
Cognition	9	17	FALSE	0.00245925	0.717213	0.473252	49.6914	FALSE
Cognition	9	18	FALSE	-0.00708418	-1.62004	0.105241	11.0503	FALSE
Cognition	9	19	FALSE	-0.00569397	-1.61982	0.105288	11.0552	FALSE
Cognition	9	20	FALSE	-0.00436251	-0.959443	0.337348	35.4216	FALSE
Cognition	10	11	FALSE	0.00858157	2.62122	0.00876869	0.920712	TRUE
Cognition	10	12	FALSE	0.0179618	3.06709	0.00216472	0.227295	TRUE
Cognition	10	13	FALSE	-0.00184869	-0.554753	0.57907	60.8024	FALSE
Cognition	10	14	FALSE	-0.00519314	-1.58107	0.113879	11.9573	FALSE
Cognition	10	15	FALSE	-0.00369266	-1.16028	0.245951	25.8248	FALSE
Cognition	10	16	FALSE	0.010927	2.03417	0.0419488	4.40462	FALSE
Cognition	10	17	FALSE	-0.00392681	-1.05746	0.290316	30.4831	FALSE
Cognition	10	18	FALSE	0.00356147	0.936215	0.349175	36.6634	FALSE
Cognition	10	19	FALSE	0.00236615	0.655366	0.51224	53.7852	FALSE
Cognition	10	20	FALSE	0.00799119	2.03908	0.0414563	4.35291	FALSE
Cognition	11	12	FALSE	-0.00256149	-0.849976	0.39535	41.5117	FALSE
Cognition	11	13	FALSE	0.00327961	1.01987	0.307804	32.3194	FALSE
Cognition	11	14	FALSE	0.00661139	1.83057	0.0671812	7.05402	FALSE
Cognition	11	15	FALSE	0.00516199	1.51739	0.129185	13.5645	FALSE
Cognition	11	16	FALSE	0.00450989	1.11644	0.264249	27.7462	FALSE
Cognition	11	17	FALSE	0.00465424	1.41497	0.157094	16.4949	FALSE
Cognition	11	18	FALSE	-0.003189	-0.834559	0.403977	42.4176	FALSE
Cognition	11	19	FALSE	-0.001736	-0.504526	0.613898	64.4593	FALSE
Cognition	11	20	FALSE	0.00541569	1.59179	0.11145	11.7023	FALSE
Cognition	12	13	FALSE	-0.00190888	-0.529601	0.596395	62.6215	FALSE
Cognition	12	14	FALSE	-0.0127256	-3.78045	0.000157044	0.0164896	TRUE
Cognition	12	15	FALSE	-0.00623292	-1.82822	0.0675333	7.09099	FALSE
Cognition	12	16	FALSE	-0.012236	-3.37879	0.000729582	0.0766061	TRUE
Cognition	12	17	FALSE	0.00306142	0.924071	0.355462	37.3235	FALSE
Cognition	12	18	FALSE	0.0033112	0.876298	0.38088	39.9924	FALSE
Cognition	12	19	FALSE	-0.0105717	-2.91895	0.00351631	0.369212	TRUE
Cognition	12	20	FALSE	-0.00443241	-1.32105	0.186502	19.5828	FALSE
Cognition	13	14	FALSE	-0.0081603	-2.33708	0.0194458	2.04181	FALSE
Cognition	13	15	FALSE	-0.00591492	-1.7642	0.0777153	8.16011	FALSE
Cognition	13	16	FALSE	0.015343	4.30726	1.66148e-05	0.00174456	TRUE
Cognition	13	17	FALSE	0.0121126	3.16035	0.00157839	0.16573	TRUE
Cognition	13	18	FALSE	0.00359824	1.08107	0.279679	29.3663	FALSE
Cognition	13	19	FALSE	0.000698075	0.212523	0.831701	87.3287	FALSE
Cognition	13	20	FALSE	0.0134298	4.0672	4.77819e-05	0.0050171	TRUE
Cognition	14	15	FALSE	0.00769783	2.48529	0.0129533	1.3601	FALSE
Cognition	14	16	FALSE	-0.00261398	-0.655219	0.512335	53.7952	FALSE
Cognition	14	17	FALSE	-0.0038632	-1.04856	0.294393	30.9113	FALSE
Cognition	14	18	FALSE	0.00917465	2.37763	0.0174346	1.83063	FALSE
Cognition	14	19	FALSE	0.00287517	0.820532	0.411924	43.252	FALSE
Cognition	14	20	FALSE	0.00154191	0.3966	0.691667	72.6251	FALSE
Cognition	15	16	FALSE	-0.0111767	-2.88641	0.00390127	0.409634	TRUE
Cognition	15	17	FALSE	-0.000477658	-0.128958	0.897392	94.2262	FALSE
Cognition	15	18	FALSE	0.00272206	0.765082	0.444233	46.6444	FALSE
Cognition	15	19	FALSE	-0.0039886	-1.01585	0.309715	32.52	FALSE
Cognition	15	20	FALSE	-0.0127696	-3.54026	0.000400714	0.042075	TRUE
Cognition	16	17	FALSE	-0.0046742	-1.39777	0.162199	17.0309	FALSE
Cognition	16	18	FALSE	-0.00334304	-0.861369	0.389046	40.8498	FALSE
Cognition	16	19	FALSE	-0.0206117	-5.2222	1.78751e-07	1.87688e-05	TRUE
Cognition	16	20	FALSE	0.0154795	4.09313	4.27425e-05	0.00448796	TRUE
Cognition	17	18	FALSE	0.00474422	1.33417	0.182166	19.1274	FALSE
Cognition	17	19	FALSE	0.00589457	1.52623	0.12697	13.3319	FALSE
Cognition	17	20	FALSE	0.000662586	0.177972	0.858747	90.1684	FALSE
Cognition	18	19	FALSE	0.00226883	0.618645	0.536158	56.2966	FALSE
Cognition	18	20	FALSE	-0.000367688	-0.114335	0.908973	95.4422	FALSE
Cognition	19	20	FALSE	0.00688516	1.93321	0.0532263	5.58876	FALSE
Cognition	0	1	TRUE	-0.0122611	-0.666839	0.50516	53.0418	FALSE
Cognition	0	2	TRUE	-0.0170627	-0.920734	0.357601	37.5481	FALSE
Cognition	0	3	TRUE	0.00623903	0.322389	0.747281	78.4645	FALSE
Cognition	0	4	TRUE	0.0187497	0.965855	0.334551	35.1278	FALSE
Cognition	0	5	TRUE	0.0545163	2.02218	0.0436472	4.58296	FALSE
Cognition	0	6	TRUE	0.0145257	0.768838	0.442324	46.444	FALSE
Cognition	0	7	TRUE	0.0195831	1.03786	0.299792	31.4781	FALSE
Cognition	0	8	TRUE	-0.00723123	-0.398795	0.6902	72.471	FALSE
Cognition	0	9	TRUE	-0.0336499	-1.81264	0.0704324	7.3954	FALSE
Cognition	0	10	TRUE	-0.00964934	-0.565186	0.572183	60.0792	FALSE
Cognition	0	11	TRUE	0.0327713	1.68571	0.0924239	9.70451	FALSE
Cognition	0	12	TRUE	-0.00557339	-0.32215	0.747462	78.4835	FALSE
Cognition	0	13	TRUE	-0.062355	-3.36226	0.000827224	0.0868585	TRUE
Cognition	0	14	TRUE	0.016595	0.997218	0.319108	33.5063	FALSE
Cognition	0	15	TRUE	0.0330054	1.67191	0.0951135	9.98692	FALSE
Cognition	0	16	TRUE	-0.0307479	-1.63013	0.103648	10.8831	FALSE
Cognition	0	17	TRUE	0.0188357	0.984746	0.325189	34.1449	FALSE
Cognition	0	18	TRUE	0.0134494	0.687011	0.492367	51.6985	FALSE
Cognition	0	19	TRUE	0.00289782	0.168364	0.86636	90.9678	FALSE
Cognition	0	20	TRUE	0.002246	0.119185	0.905173	95.0431	FALSE
Cognition	1	2	TRUE	0.0291112	1.64653	0.100225	10.5236	FALSE
Cognition	1	3	TRUE	-0.006704	-0.343352	0.731468	76.8041	FALSE
Cognition	1	4	TRUE	0.0232003	0.919872	0.358045	37.5948	FALSE
Cognition	1	5	TRUE	0.0372242	2.03996	0.0418385	4.39305	FALSE
Cognition	1	6	TRUE	0.0425507	1.62787	0.104132	10.9338	FALSE
Cognition	1	7	TRUE	-0.00324785	-0.183334	0.854604	89.7334	FALSE
Cognition	1	8	TRUE	0.00448874	0.26324	0.792465	83.2088	FALSE
Cognition	1	9	TRUE	0.0061773	0.355276	0.722521	75.8647	FALSE
Cognition	1	10	TRUE	0.0250005	1.15828	0.247255	25.9618	FALSE
Cognition	1	11	TRUE	-0.0354142	-1.88613	0.0598177	6.28085	FALSE
Cognition	1	12	TRUE	-0.0271603	-1.32896	0.184414	19.3635	FALSE
Cognition	1	13	TRUE	-0.0228957	-1.16489	0.244579	25.6808	FALSE
Cognition	1	14	TRUE	0.0196124	0.976478	0.329262	34.5725	FALSE
Cognition	1	15	TRUE	0.0155106	0.806815	0.420125	44.1131	FALSE
Cognition	1	16	TRUE	0.0076783	0.41376	0.679212	71.3173	FALSE
Cognition	1	17	TRUE	-0.0388497	-1.7349	0.0833362	8.7503	FALSE
Cognition	1	18	TRUE	-0.00657388	-0.341203	0.733081	76.9735	FALSE
Cognition	1	19	TRUE	0.00511719	0.199158	0.842214	88.4325	FALSE
Cognition	1	20	TRUE	0.0202032	0.990726	0.32226	33.8373	FALSE
Cognition	2	3	TRUE	-0.0140339	-0.63362	0.526599	55.2929	FALSE
Cognition	2	4	TRUE	0.00930963	0.508383	0.611388	64.1958	FALSE
Cognition	2	5	TRUE	-0.0116083	-0.68294	0.494933	51.968	FALSE
Cognition	2	6	TRUE	0.015838	0.979898	0.327566	34.3944	FALSE
Cognition	2	7	TRUE	0.0336506	1.48345	0.138537	14.5464	FALSE
Cognition	2	8	TRUE	-0.0148582	-0.662717	0.507787	53.3176	FALSE
Cognition	2	9	TRUE	0.0114243	0.687232	0.492227	51.6838	FALSE
Cognition	2	10	TRUE	-0.00849359	-0.415375	0.678033	71.1935	FALSE
Cognition	2	11	TRUE	-0.0422015	-2.40761	0.0163897	1.72091	FALSE
Cognition	2	12	TRUE	-0.0195277	-0.952461	0.341293	35.8358	FALSE
Cognition	2	13	TRUE	0.016224	1.02418	0.306197	32.1507	FALSE
Cognition	2	14	TRUE	0.00553311	0.361827	0.717621	75.3502	FALSE
Cognition	2	15	TRUE	0.0183685	1.16767	0.243444	25.5616	FALSE
Cognition	2	16	TRUE	-0.0169734	-0.839905	0.401334	42.1401	FALSE
Cognition	2	17	TRUE	0.00490155	0.24794	0.804273	84.4486	FALSE
Cognition	2	18	TRUE	0.000831382	0.0305506	0.975639	102.442	FALSE
Cognition	2	19	TRUE	-0.0164225	-0.896896	0.370171	38.868	FALSE
Cognition	2	20	TRUE	-0.00342608	-0.149632	0.881111	92.5166	FALSE
Cognition	3	4	TRUE	0.0111982	0.52054	0.602899	63.3044	FALSE
Cognition	3	5	TRUE	-0.0242027	-1.14576	0.252406	26.5027	FALSE
Cognition	3	6	TRUE	-0.00581301	-0.346819	0.728859	76.5302	FALSE
Cognition	3	7	TRUE	-0.0182399	-1.10124	0.271276	28.4839	FALSE
Cognition	3	8	TRUE	0.00254844	0.147153	0.883065	92.7218	FALSE
Cognition	3	9	TRUE	0.00874827	0.390612	0.696239	73.1051	FALSE
Cognition	3	10	TRUE	-0.0183291	-0.915423	0.360374	37.8393	FALSE
Cognition	3	11	TRUE	-0.0248156	-0.879528	0.379507	39.8482	FALSE
Cognition	3	12	TRUE	-0.0448565	-1.62301	0.105165	11.0423	FALSE
Cognition	3	13	TRUE	0.0203883	1.10586	0.269277	28.2741	FALSE
Cognition	3	14	TRUE	0.0141791	0.826415	0.408931	42.9378	FALSE
Cognition	3	15	TRUE	0.0140129	0.754244	0.451025	47.3576	FALSE
Cognition	3	16	TRUE	0.0105062	0.593013	0.55342	58.1091	FALSE
Cognition	3	17	TRUE	-0.00109259	-0.0595288	0.952553	100.018	FALSE
Cognition	3	18	TRUE	-0.016437	-0.840359	0.40107	42.1124	FALSE
Cognition	3	19	TRUE	0.023013	1.32274	0.186477	19.5801	FALSE
Cognition	3	20	TRUE	0.00714468	0.398122	0.690696	72.5231	FALSE
Cognition	4	5	TRUE	-0.0512336	-2.47358	0.0136803	1.43643	FALSE
Cognition	4	6	TRUE	-0.0111838	-0.647478	0.517596	54.3476	FALSE
Cognition	4	7	TRUE	0.0281914	1.70891	0.0880373	9.24392	FALSE
Cognition	4	8	TRUE	0.015418	0.897317	0.369949	38.8446	FALSE
Cognition	4	9	TRUE	-0.00355807	-0.156324	0.875835	91.9626	FALSE
Cognition	4	10	TRUE	-0.0482771	-2.49347	0.0129423	1.35894	FALSE
Cognition	4	11	TRUE	-0.00312851	-0.15781	0.874665	91.8398	FALSE
Cognition	4	12	TRUE	-0.0572471	-2.88839	0.00402446	0.422568	TRUE
Cognition	4	13	TRUE	0.0196465	1.10166	0.271101	28.4656	FALSE
Cognition	4	14	TRUE	0.00141162	0.085788	0.931667	97.825	FALSE
Cognition	4	15	TRUE	-0.0420652	-2.43451	0.0152282	1.59896	FALSE
Cognition	4	16	TRUE	-0.0361778	-1.89304	0.0588745	6.18182	FALSE
Cognition	4	17	TRUE	0.0489567	2.45646	0.0143421	1.50592	FALSE
Cognition	4	18	TRUE	-0.0359395	-1.80628	0.0714258	7.49971	FALSE
Cognition	4	19	TRUE	-0.0525225	-2.74209	0.00630305	0.66182	TRUE
Cognition	4	20	TRUE	-0.0361163	-1.86465	0.0627615	6.58996	FALSE
Cognition	5	6	TRUE	0.021021	1.06968	0.285241	29.9503	FALSE
Cognition	5	7	TRUE	0.00231613	0.119958	0.904561	94.9789	FALSE
Cognition	5	8	TRUE	-0.0389962	-1.65988	0.0975089	10.2384	FALSE
Cognition	5	9	TRUE	-0.00438116	-0.229133	0.818852	85.9795	FALSE
Cognition	5	10	TRUE	-0.0345297	-1.49961	0.134283	14.0997	FALSE
Cognition	5	11	TRUE	0.00674254	0.326667	0.744045	78.1247	FALSE
Cognition	5	12	TRUE	0.00865776	0.464221	0.642674	67.4808	FALSE
Cognition	5	13	TRUE	0.00055658	0.0335833	0.973222	102.188	FALSE
Cognition	5	14	TRUE	-0.042244	-1.92877	0.0542761	5.69899	FALSE
Cognition	5	15	TRUE	0.00703451	0.318945	0.749893	78.7387	FALSE
Cognition	5	16	TRUE	-0.00728763	-0.238992	0.811199	85.1759	FALSE
Cognition	5	17	TRUE	-0.0324768	-1.12684	0.260295	27.331	FALSE
Cognition	5	18	TRUE	-0.00256997	-0.0756849	0.939697	98.6682	FALSE
Cognition	5	19	TRUE	-0.0334736	-1.82104	0.0691428	7.26	FALSE
Cognition	5	20	TRUE	0.0596377	3.11874	0.0019124	0.200802	TRUE
Cognition	6	7	TRUE	0.0244108	1.19588	0.232259	24.3872	FALSE
Cognition	6	8	TRUE	-0.0377558	-1.98672	0.0474539	4.98266	FALSE
Cognition	6	9	TRUE	-0.00377021	-0.195132	0.845362	88.763	FALSE
Cognition	6	10	TRUE	-0.0380755	-2.02852	0.0429854	4.51347	FALSE
Cognition	6	11	TRUE	0.0149981	0.78869	0.430636	45.2168	FALSE
Cognition	6	12	TRUE	-0.00411554	-0.224588	0.822383	86.3502	FALSE
Cognition	6	13	TRUE	-0.00758889	-0.405447	0.685308	71.9574	FALSE
Cognition	6	14	TRUE	-0.0422256	-2.13872	0.0329001	3.45451	FALSE
Cognition	6	15	TRUE	0.0314775	1.49854	0.134569	14.1297	FALSE
Cognition	6	16	TRUE	0.000760227	0.0351451	0.971977	102.058	FALSE
Cognition	6	17	TRUE	-0.0215263	-1.19054	0.234349	24.6066	FALSE
Cognition	6	18	TRUE	-0.0234524	-1.195	0.232599	24.4229	FALSE
Cognition	6	19	TRUE	-0.0057261	-0.310174	0.756546	79.4373	FALSE
Cognition	6	20	TRUE	0.0332731	1.63762	0.10208	10.7184	FALSE
Cognition	7	8	TRUE	0.0242173	1.25891	0.208602	21.9032	FALSE
Cognition	7	9	TRUE	-0.000161924	-0.00840328	0.993298	104.296	FALSE
Cognition	7	10	TRUE	-0.0355782	-1.63321	0.103004	10.8154	FALSE
Cognition	7	11	TRUE	-0.0269231	-1.38006	0.168133	17.6539	FALSE
Cognition	7	12	TRUE	-0.0276496	-1.37603	0.169383	17.7852	FALSE
Cognition	7	13	TRUE	0.0267101	1.40931	0.159309	16.7274	FALSE
Cognition	7	14	TRUE	-0.0189371	-0.98929	0.322959	33.9106	FALSE
Cognition	7	15	TRUE	0.0189449	1.0845	0.27862	29.2551	FALSE
Cognition	7	16	TRUE	-0.0407014	-1.77173	0.0769986	8.08486	FALSE
Cognition	7	17	TRUE	0.0238776	1.16275	0.245433	25.7705	FALSE
Cognition	7	18	TRUE	-0.000708954	-0.03451	0.972483	102.111	FALSE
Cognition	7	19	TRUE	-0.054051	-2.72683	0.00660087	0.693092	TRUE
Cognition	7	20	TRUE	-0.0279148	-1.41238	0.158412	16.6333	FALSE
Cognition	8	9	TRUE	-0.0113717	-0.592998	0.553429	58.11	FALSE
Cognition	8	10	TRUE	-0.00637069	-0.318406	0.750297	78.7812	FALSE
Cognition	8	11	TRUE	0.0193757	0.87516	0.381865	40.0958	FALSE
Cognition	8	12	TRUE	0.0217149	1.2311	0.218819	22.976	FALSE
Cognition	8	13	TRUE	0.00703123	0.370947	0.710819	74.636	FALSE
Cognition	8	14	TRUE	-0.0452208	-2.07777	0.0381886	4.0098	FALSE
Cognition	8	15	TRUE	0.00920113	0.502668	0.615397	64.6167	FALSE
Cognition	8	16	TRUE	-0.0455269	-2.01402	0.0444939	4.67186	FALSE
Cognition	8	17	TRUE	0.026826	1.41704	0.157042	16.4894	FALSE
Cognition	8	18	TRUE	0.00414893	0.229524	0.818547	85.9475	FALSE
Cognition	8	19	TRUE	0.0159211	0.946939	0.344087	36.1292	FALSE
Cognition	8	20	TRUE	-0.0373886	-1.89876	0.0581223	6.10285	FALSE
Cognition	9	10	TRUE	0.0103701	0.439944	0.660153	69.3161	FALSE
Cognition	9	11	TRUE	-0.0435908	-1.57434	0.115974	12.1772	FALSE
Cognition	9	12	TRUE	-0.0531996	-1.7355	0.0832061	8.73664	FALSE
Cognition	9	13	TRUE	0.00159106	0.0480833	0.961667	100.975	FALSE
Cognition	9	14	TRUE	-0.0170989	-0.94214	0.346537	36.3864	FALSE
Cognition	9	15	TRUE	-0.000182831	-0.00908274	0.992756	104.239	FALSE
Cognition	9	16	TRUE	0.0277498	1.33171	0.183508	19.2684	FALSE
Cognition	9	17	TRUE	0.00843136	0.4649	0.64219	67.43	FALSE
Cognition	9	18	TRUE	-0.0218185	-0.990174	0.322525	33.8651	FALSE
Cognition	9	19	TRUE	0.0130952	0.710809	0.477506	50.1382	FALSE
Cognition	9	20	TRUE	-0.0188564	-0.786226	0.432074	45.3678	FALSE
Cognition	10	11	TRUE	0.0264522	1.46248	0.144182	15.1391	FALSE
Cognition	10	12	TRUE	-0.00808764	-0.269445	0.78769	82.7074	FALSE
Cognition	10	13	TRUE	-0.00805848	-0.457556	0.647453	67.9826	FALSE
Cognition	10	14	TRUE	0.00896111	0.549893	0.582617	61.1748	FALSE
Cognition	10	15	TRUE	0.0130228	0.81593	0.414897	43.5642	FALSE
Cognition	10	16	TRUE	0.011027	0.412734	0.679963	71.3961	FALSE
Cognition	10	17	TRUE	0.00893536	0.463612	0.64311	67.5265	FALSE
Cognition	10	18	TRUE	0.0105145	0.533572	0.593854	62.3547	FALSE
Cognition	10	19	TRUE	0.00807197	0.432135	0.665815	69.9106	FALSE
Cognition	10	20	TRUE	-0.00606517	-0.305455	0.760136	79.8143	FALSE
Cognition	11	12	TRUE	-0.00767526	-0.496913	0.61945	65.0422	FALSE
Cognition	11	13	TRUE	-0.00376322	-0.224697	0.822298	86.3413	FALSE
Cognition	11	14	TRUE	-0.00635396	-0.339892	0.734068	77.0771	FALSE
Cognition	11	15	TRUE	-0.00552428	-0.317982	0.75062	78.815	FALSE
Cognition	11	16	TRUE	-0.0216495	-1.01923	0.308542	32.3969	FALSE
Cognition	11	17	TRUE	-0.00348437	-0.212683	0.831655	87.3237	FALSE
Cognition	11	18	TRUE	-0.00683195	-0.335555	0.737334	77.4201	FALSE
Cognition	11	19	TRUE	-0.0360111	-1.91518	0.0559971	5.8797	FALSE
Cognition	11	20	TRUE	-0.00102442	-0.0567239	0.954786	100.253	FALSE
Cognition	12	13	TRUE	-0.0425159	-2.25577	0.0244758	2.56996	FALSE
Cognition	12	14	TRUE	0.0039862	0.231745	0.816821	85.7662	FALSE
Cognition	12	15	TRUE	0.0223142	1.278	0.201787	21.1876	FALSE
Cognition	12	16	TRUE	0.022883	1.18481	0.236605	24.8436	FALSE
Cognition	12	17	TRUE	-0.0250242	-1.47209	0.141572	14.8651	FALSE
Cognition	12	18	TRUE	0.02946	1.45132	0.147268	15.4632	FALSE
Cognition	12	19	TRUE	-0.00580938	-0.311583	0.755476	79.325	FALSE
Cognition	12	20	TRUE	-0.00171161	-0.096472	0.923181	96.934	FALSE
Cognition	13	14	TRUE	-0.00299379	-0.173837	0.862057	90.516	FALSE
Cognition	13	15	TRUE	-0.0160022	-0.96893	0.333008	34.9658	FALSE
Cognition	13	16	TRUE	0.0294926	1.55895	0.119582	12.5562	FALSE
Cognition	13	17	TRUE	0.017376	0.875423	0.381725	40.0812	FALSE
Cognition	13	18	TRUE	0.0144764	0.804473	0.42147	44.2544	FALSE
Cognition	13	19	TRUE	0.0254973	1.39392	0.163903	17.2098	FALSE
Cognition	13	20	TRUE	0.0166823	0.947862	0.34362	36.0801	FALSE
Cognition	14	15	TRUE	-0.00670572	-0.412645	0.680029	71.403	FALSE
Cognition	14	16	TRUE	0.0233304	1.11598	0.264921	27.8167	FALSE
Cognition	14	17	TRUE	-0.0332792	-1.69918	0.0898452	9.43374	FALSE
Cognition	14	18	TRUE	0.00477359	0.234221	0.814902	85.5647	FALSE
Cognition	14	19	TRUE	-0.0091335	-0.509106	0.610881	64.1425	FALSE
Cognition	14	20	TRUE	0.0145177	0.715607	0.47454	49.8267	FALSE
Cognition	15	16	TRUE	-0.0257484	-1.23779	0.216332	22.7149	FALSE
Cognition	15	17	TRUE	-0.00106299	-0.0573743	0.954268	100.198	FALSE
Cognition	15	18	TRUE	-0.0253493	-1.33764	0.181569	19.0648	FALSE
Cognition	15	19	TRUE	0.00249356	0.123423	0.901817	94.6908	FALSE
Cognition	15	20	TRUE	-0.0283099	-1.45422	0.146455	15.3777	FALSE
Cognition	16	17	TRUE	-0.011159	-0.615122	0.53873	56.5666	FALSE
Cognition	16	18	TRUE	-0.0156392	-0.757407	0.449134	47.159	FALSE
Cognition	16	19	TRUE	-0.0279756	-1.40732	0.159905	16.79	FALSE
Cognition	16	20	TRUE	0.058038	2.92484	0.00358798	0.376737	TRUE
Cognition	17	18	TRUE	0.00663372	0.34533	0.729979	76.6478	FALSE
Cognition	17	19	TRUE	0.0502355	2.49711	0.0128139	1.34546	FALSE
Cognition	17	20	TRUE	0.0288404	1.47213	0.141557	14.8635	FALSE
Cognition	18	19	TRUE	0.0130996	0.720657	0.471432	49.5004	FALSE
Cognition	18	20	TRUE	0.00783884	0.52672	0.598599	62.8529	FALSE
Cognition	19	20	TRUE	0.0341957	1.89326	0.0588498	6.17923	FALSE
Self-report insomnia	0	1	FALSE	-0.0467661	-2.51275	0.0119849	1.25841	FALSE
Self-report insomnia	0	2	FALSE	-0.0677647	-3.87406	0.000107272	0.0112636	TRUE
Self-report insomnia	0	3	FALSE	0.0232155	1.30601	0.191559	20.1137	FALSE
Self-report insomnia	0	4	FALSE	0.00341865	0.187272	0.851449	89.4021	FALSE
Self-report insomnia	0	5	FALSE	0.0709922	2.63987	0.00829824	0.871316	TRUE
Self-report insomnia	0	6	FALSE	0.0122218	0.686877	0.492166	51.6774	FALSE
Self-report insomnia	0	7	FALSE	-0.00449141	-0.235955	0.813469	85.4143	FALSE
Self-report insomnia	0	8	FALSE	-0.00527473	-0.291373	0.770768	80.9306	FALSE
Self-report insomnia	0	9	FALSE	-0.00771697	-0.423634	0.671836	70.5428	FALSE
Self-report insomnia	0	10	FALSE	-0.00809871	-0.491623	0.62299	65.4139	FALSE
Self-report insomnia	0	11	FALSE	-0.0127001	-0.66491	0.506114	53.1419	FALSE
Self-report insomnia	0	12	FALSE	-0.00740284	-0.433002	0.665017	69.8268	FALSE
Self-report insomnia	0	13	FALSE	-0.0230676	-1.32588	0.184889	19.4133	FALSE
Self-report insomnia	0	14	FALSE	0.014066	0.830084	0.406498	42.6823	FALSE
Self-report insomnia	0	15	FALSE	-0.00294671	-0.149576	0.8811	92.5155	FALSE
Self-report insomnia	0	16	FALSE	0.0490788	2.55775	0.0105401	1.10671	FALSE
Self-report insomnia	0	17	FALSE	-0.0442532	-2.38417	0.0171244	1.79806	FALSE
Self-report insomnia	0	18	FALSE	-0.0412023	-2.20377	0.0275483	2.89257	FALSE
Self-report insomnia	0	19	FALSE	-0.0391693	-2.34462	0.0190533	2.0006	FALSE
Self-report insomnia	0	20	FALSE	0.0119704	0.656048	0.511798	53.7388	FALSE
Self-report insomnia	1	2	FALSE	0.00175837	0.0976984	0.922172	96.8281	FALSE
Self-report insomnia	1	3	FALSE	0.00490857	0.270326	0.786911	82.6257	FALSE
Self-report insomnia	1	4	FALSE	0.0240158	0.961652	0.336232	35.3044	FALSE
Self-report insomnia	1	5	FALSE	-0.00496797	-0.281397	0.778408	81.7328	FALSE
Self-report insomnia	1	6	FALSE	0.0578011	2.24087	0.0250421	2.62942	FALSE
Self-report insomnia	1	7	FALSE	-0.0337161	-1.90343	0.0569942	5.98439	FALSE
Self-report insomnia	1	8	FALSE	-0.0137836	-0.79403	0.427184	44.8544	FALSE
Self-report insomnia	1	9	FALSE	-0.0225785	-1.31431	0.188752	19.819	FALSE
Self-report insomnia	1	10	FALSE	0.0417492	2.02426	0.0429522	4.50999	FALSE
Self-report insomnia	1	11	FALSE	-0.0128851	-0.680337	0.496297	52.1112	FALSE
Self-report insomnia	1	12	FALSE	-0.0403738	-2.17558	0.0295949	3.10746	FALSE
Self-report insomnia	1	13	FALSE	-0.0147988	-0.783287	0.433465	45.5138	FALSE
Self-report insomnia	1	14	FALSE	-0.0153229	-0.801536	0.422828	44.3969	FALSE
Self-report insomnia	1	15	FALSE	-0.0140848	-0.752321	0.451864	47.4457	FALSE
Self-report insomnia	1	16	FALSE	0.0367629	1.98039	0.047669	5.00525	FALSE
Self-report insomnia	1	17	FALSE	-0.0139994	-0.663787	0.506832	53.2174	FALSE
Self-report insomnia	1	18	FALSE	-0.0487178	-2.58204	0.00982681	1.03181	TRUE
Self-report insomnia	1	19	FALSE	-0.0354409	-1.38575	0.165834	17.4125	FALSE
Self-report insomnia	1	20	FALSE	0.0285216	1.47835	0.139325	14.6291	FALSE
Self-report insomnia	2	3	FALSE	-0.00567275	-0.260674	0.794346	83.4063	FALSE
Self-report insomnia	2	4	FALSE	0.017513	0.945654	0.344333	36.155	FALSE
Self-report insomnia	2	5	FALSE	0.00139933	0.0823483	0.93437	98.1089	FALSE
Self-report insomnia	2	6	FALSE	-0.0394577	-2.50611	0.012212	1.28226	FALSE
Self-report insomnia	2	7	FALSE	0.0477083	2.16584	0.0303317	3.18483	FALSE
Self-report insomnia	2	8	FALSE	0.0381926	1.66974	0.0949813	9.97304	FALSE
Self-report insomnia	2	9	FALSE	-0.0311319	-1.83818	0.0660458	6.93481	FALSE
Self-report insomnia	2	10	FALSE	-0.0421964	-2.09164	0.0364799	3.83039	FALSE
Self-report insomnia	2	11	FALSE	0.00159383	0.0930943	0.925829	97.2121	FALSE
Self-report insomnia	2	12	FALSE	0.0216736	1.08118	0.279626	29.3607	FALSE
Self-report insomnia	2	13	FALSE	0.00366614	0.22435	0.822486	86.361	FALSE
Self-report insomnia	2	14	FALSE	-0.0204036	-1.30164	0.193049	20.2702	FALSE
Self-report insomnia	2	15	FALSE	-0.0411195	-2.72377	0.00645808	0.678098	TRUE
Self-report insomnia	2	16	FALSE	0.0510876	2.62344	0.00870939	0.914486	TRUE
Self-report insomnia	2	17	FALSE	0.0231777	1.20863	0.226814	23.8154	FALSE
Self-report insomnia	2	18	FALSE	-0.101174	-3.59524	0.000324643	0.0340875	TRUE
Self-report insomnia	2	19	FALSE	-0.0666933	-3.78744	0.000152515	0.0160141	TRUE
Self-report insomnia	2	20	FALSE	-0.0100022	-0.432427	0.665434	69.8706	FALSE
Self-report insomnia	3	4	FALSE	0.0681411	3.31359	0.000922179	0.0968288	TRUE
Self-report insomnia	3	5	FALSE	0.0204293	0.972208	0.330955	34.7503	FALSE
Self-report insomnia	3	6	FALSE	0.00230015	0.135731	0.892035	93.6636	FALSE
Self-report insomnia	3	7	FALSE	-0.0115208	-0.693934	0.487729	51.2116	FALSE
Self-report insomnia	3	8	FALSE	-0.0745757	-4.58507	4.55735e-06	0.000478522	TRUE
Self-report insomnia	3	9	FALSE	0.0581138	2.68165	0.0073302	0.769671	TRUE
Self-report insomnia	3	10	FALSE	0.0209607	1.07399	0.282838	29.698	FALSE
Self-report insomnia	3	11	FALSE	-0.069835	-2.4296	0.0151215	1.58776	FALSE
Self-report insomnia	3	12	FALSE	-0.0587141	-2.08392	0.0371763	3.90351	FALSE
Self-report insomnia	3	13	FALSE	0.018918	1.02441	0.30565	32.0933	FALSE
Self-report insomnia	3	14	FALSE	-0.0685087	-4.07183	4.67703e-05	0.00491088	TRUE
Self-report insomnia	3	15	FALSE	-0.0502373	-2.87001	0.00410757	0.431295	TRUE
Self-report insomnia	3	16	FALSE	0.00102288	0.0601891	0.952005	99.9606	FALSE
Self-report insomnia	3	17	FALSE	0.0070075	0.37963	0.704223	73.9434	FALSE
Self-report insomnia	3	18	FALSE	0.00405277	0.215905	0.829063	87.0516	FALSE
Self-report insomnia	3	19	FALSE	0.015204	0.903975	0.366016	38.4317	FALSE
Self-report insomnia	3	20	FALSE	0.0251531	1.5045	0.132465	13.9088	FALSE
Self-report insomnia	4	5	FALSE	0.0380989	1.94203	0.0521427	5.47498	FALSE
Self-report insomnia	4	6	FALSE	-0.0513996	-3.05818	0.00222895	0.234039	TRUE
Self-report insomnia	4	7	FALSE	-0.0473985	-2.81892	0.00482179	0.506288	TRUE
Self-report insomnia	4	8	FALSE	-0.0754491	-4.30768	1.65524e-05	0.001738	TRUE
Self-report insomnia	4	9	FALSE	-0.0371468	-1.65008	0.0989381	10.3885	FALSE
Self-report insomnia	4	10	FALSE	-0.00928368	-0.498903	0.617851	64.8744	FALSE
Self-report insomnia	4	11	FALSE	0.0133304	0.717814	0.472878	49.6522	FALSE
Self-report insomnia	4	12	FALSE	0.0182377	0.993283	0.32058	33.6609	FALSE
Self-report insomnia	4	13	FALSE	-0.029116	-1.57176	0.116016	12.1817	FALSE
Self-report insomnia	4	14	FALSE	-0.0131081	-0.733113	0.463495	48.667	FALSE
Self-report insomnia	4	15	FALSE	-0.0215275	-1.17184	0.241272	25.3336	FALSE
Self-report insomnia	4	16	FALSE	0.00267167	0.151242	0.879785	92.3775	FALSE
Self-report insomnia	4	17	FALSE	0.0113603	0.599551	0.54881	57.6251	FALSE
Self-report insomnia	4	18	FALSE	0.0217712	1.14409	0.252597	26.5227	FALSE
Self-report insomnia	4	19	FALSE	0.0543156	2.81337	0.00490578	0.515107	TRUE
Self-report insomnia	4	20	FALSE	0.0570727	2.87842	0.00399965	0.419963	TRUE
Self-report insomnia	5	6	FALSE	0.0323449	1.68854	0.0913191	9.5885	FALSE
Self-report insomnia	5	7	FALSE	-0.0237812	-1.2391	0.21532	22.6086	FALSE
Self-report insomnia	5	8	FALSE	0.0391851	1.73518	0.082719	8.6855	FALSE
Self-report insomnia	5	9	FALSE	0.0421361	2.27645	0.0228265	2.39678	FALSE
Self-report insomnia	5	10	FALSE	0.0220341	0.992578	0.320924	33.697	FALSE
Self-report insomnia	5	11	FALSE	-0.0163187	-0.835457	0.403468	42.3641	FALSE
Self-report insomnia	5	12	FALSE	-0.0183013	-1.01293	0.311104	32.6659	FALSE
Self-report insomnia	5	13	FALSE	-0.00321696	-0.184407	0.853695	89.638	FALSE
Self-report insomnia	5	14	FALSE	-0.0145594	-0.692658	0.48853	51.2956	FALSE
Self-report insomnia	5	15	FALSE	-0.0753707	-3.56619	0.000362793	0.0380933	TRUE
Self-report insomnia	5	16	FALSE	0.0929473	3.01414	0.00257925	0.270821	TRUE
Self-report insomnia	5	17	FALSE	0.110305	3.75883	0.000171043	0.0179595	TRUE
Self-report insomnia	5	18	FALSE	0.116287	3.41399	0.000641043	0.0673095	TRUE
Self-report insomnia	5	19	FALSE	0.0372578	2.0768	0.0378283	3.97197	FALSE
Self-report insomnia	5	20	FALSE	-0.0171261	-0.900357	0.367938	38.6335	FALSE
Self-report insomnia	6	7	FALSE	-0.00919341	-0.452185	0.651139	68.3696	FALSE
Self-report insomnia	6	8	FALSE	0.0214517	1.16926	0.24231	25.4425	FALSE
Self-report insomnia	6	9	FALSE	-0.0137012	-0.729177	0.465899	48.9194	FALSE
Self-report insomnia	6	10	FALSE	-0.0316852	-1.67699	0.0935548	9.82326	FALSE
Self-report insomnia	6	11	FALSE	-0.0125653	-0.670218	0.502724	52.786	FALSE
Self-report insomnia	6	12	FALSE	-0.0309692	-1.67796	0.0933663	9.80346	FALSE
Self-report insomnia	6	13	FALSE	-0.0140004	-0.769393	0.441666	46.375	FALSE
Self-report insomnia	6	14	FALSE	-0.00535429	-0.292735	0.769726	80.8213	FALSE
Self-report insomnia	6	15	FALSE	-0.005553	-0.280049	0.779442	81.8414	FALSE
Self-report insomnia	6	16	FALSE	0.0101952	0.484815	0.627811	65.9202	FALSE
Self-report insomnia	6	17	FALSE	0.0242595	1.33277	0.182617	19.1747	FALSE
Self-report insomnia	6	18	FALSE	0.0179517	0.876276	0.380887	39.9932	FALSE
Self-report insomnia	6	19	FALSE	0.0343686	1.92049	0.0548054	5.75456	FALSE
Self-report insomnia	6	20	FALSE	0.0175951	0.926782	0.354048	37.175	FALSE
Self-report insomnia	7	8	FALSE	-0.0186245	-1.04093	0.297917	31.2813	FALSE
Self-report insomnia	7	9	FALSE	-0.0263307	-1.34693	0.178014	18.6914	FALSE
Self-report insomnia	7	10	FALSE	-0.0145602	-0.644423	0.519307	54.5272	FALSE
Self-report insomnia	7	11	FALSE	0.0300815	1.50838	0.131469	13.8042	FALSE
Self-report insomnia	7	12	FALSE	0.0400096	1.95036	0.0511432	5.37003	FALSE
Self-report insomnia	7	13	FALSE	-0.0163557	-0.869819	0.384407	40.3627	FALSE
Self-report insomnia	7	14	FALSE	-0.0280729	-1.56086	0.118569	12.4497	FALSE
Self-report insomnia	7	15	FALSE	-0.0277676	-1.55212	0.120645	12.6678	FALSE
Self-report insomnia	7	16	FALSE	0.0632109	2.82983	0.00466047	0.48935	TRUE
Self-report insomnia	7	17	FALSE	-0.0169607	-0.839822	0.401015	42.1066	FALSE
Self-report insomnia	7	18	FALSE	-0.0113619	-0.538116	0.590501	62.0026	FALSE
Self-report insomnia	7	19	FALSE	-0.000298381	-0.0153369	0.987763	103.715	FALSE
Self-report insomnia	7	20	FALSE	0.00654791	0.321494	0.747839	78.5231	FALSE
Self-report insomnia	8	9	FALSE	-0.0288968	-1.58401	0.113202	11.8862	FALSE
Self-report insomnia	8	10	FALSE	0.0250053	1.2946	0.195468	20.5242	FALSE
Self-report insomnia	8	11	FALSE	0.031809	1.35427	0.175661	18.4444	FALSE
Self-report insomnia	8	12	FALSE	0.00912263	0.511533	0.608982	63.9431	FALSE
Self-report insomnia	8	13	FALSE	0.000584395	0.0316402	0.974759	102.35	FALSE
Self-report insomnia	8	14	FALSE	0.0450161	2.10213	0.0355504	3.73279	FALSE
Self-report insomnia	8	15	FALSE	0.0205975	1.12015	0.262659	27.5792	FALSE
Self-report insomnia	8	16	FALSE	0.024388	1.12324	0.261344	27.4411	FALSE
Self-report insomnia	8	17	FALSE	-0.0207518	-1.10298	0.270046	28.3549	FALSE
Self-report insomnia	8	18	FALSE	-0.0193802	-1.11817	0.263503	27.6678	FALSE
Self-report insomnia	8	19	FALSE	-0.0047992	-0.295247	0.767808	80.6198	FALSE
Self-report insomnia	8	20	FALSE	-0.0198206	-1.05398	0.2919	30.6495	FALSE
Self-report insomnia	9	10	FALSE	-0.0600578	-2.66622	0.00767532	0.805909	TRUE
Self-report insomnia	9	11	FALSE	0.0905025	3.25534	0.00113387	0.119056	TRUE
Self-report insomnia	9	12	FALSE	0.14444	4.72458	2.31654e-06	0.000243237	TRUE
Self-report insomnia	9	13	FALSE	0.144075	4.40029	1.08487e-05	0.00113911	TRUE
Self-report insomnia	9	14	FALSE	0.0232073	1.35795	0.17449	18.3215	FALSE
Self-report insomnia	9	15	FALSE	-0.00773894	-0.39592	0.692167	72.6776	FALSE
Self-report insomnia	9	16	FALSE	-0.0384902	-1.89477	0.0581327	6.10394	FALSE
Self-report insomnia	9	17	FALSE	-0.0452032	-2.5378	0.0111605	1.17186	FALSE
Self-report insomnia	9	18	FALSE	0.0636487	2.78155	0.00541351	0.568419	TRUE
Self-report insomnia	9	19	FALSE	0.0155656	0.849776	0.395457	41.523	FALSE
Self-report insomnia	9	20	FALSE	0.0374904	1.59876	0.109884	11.5379	FALSE
Self-report insomnia	10	11	FALSE	-0.0281851	-1.66318	0.0962877	10.1102	FALSE
Self-report insomnia	10	12	FALSE	0.114306	3.78599	0.000153409	0.016108	TRUE
Self-report insomnia	10	13	FALSE	-0.0494497	-2.85215	0.00434552	0.456279	TRUE
Self-report insomnia	10	14	FALSE	-0.0361265	-2.10858	0.0349891	3.67386	FALSE
Self-report insomnia	10	15	FALSE	-0.00396639	-0.237931	0.811936	85.2533	FALSE
Self-report insomnia	10	16	FALSE	0.0297283	1.05939	0.289433	30.3904	FALSE
Self-report insomnia	10	17	FALSE	-0.0328363	-1.70427	0.0883417	9.27588	FALSE
Self-report insomnia	10	18	FALSE	0.0566277	2.89931	0.00374264	0.392978	TRUE
Self-report insomnia	10	19	FALSE	0.0525131	2.82455	0.00473794	0.497483	TRUE
Self-report insomnia	10	20	FALSE	0.0605857	3.00495	0.00265853	0.279146	TRUE
Self-report insomnia	11	12	FALSE	0.0122703	0.778197	0.436459	45.8282	FALSE
Self-report insomnia	11	13	FALSE	-0.0109947	-0.659712	0.509444	53.4916	FALSE
Self-report insomnia	11	14	FALSE	-0.0528603	-2.84094	0.00450118	0.472624	TRUE
Self-report insomnia	11	15	FALSE	-0.0209337	-1.18652	0.235429	24.72	FALSE
Self-report insomnia	11	16	FALSE	0.0494604	2.36467	0.0180527	1.89553	FALSE
Self-report insomnia	11	17	FALSE	-0.0258967	-1.52257	0.127877	13.4271	FALSE
Self-report insomnia	11	18	FALSE	0.0788717	3.96348	7.40421e-05	0.00777442	TRUE
Self-report insomnia	11	19	FALSE	0.00556833	0.311243	0.755618	79.3399	FALSE
Self-report insomnia	11	20	FALSE	0.00249277	0.140843	0.887995	93.2394	FALSE
Self-report insomnia	12	13	FALSE	-0.0636642	-3.38649	0.000708878	0.0744321	TRUE
Self-report insomnia	12	14	FALSE	-0.0181007	-1.0318	0.302173	31.7281	FALSE
Self-report insomnia	12	15	FALSE	0.0101008	0.572219	0.567178	59.5537	FALSE
Self-report insomnia	12	16	FALSE	0.0377538	2.01217	0.0442111	4.64217	FALSE
Self-report insomnia	12	17	FALSE	-0.0461241	-2.65592	0.00791364	0.830932	TRUE
Self-report insomnia	12	18	FALSE	0.0519292	2.65976	0.00782403	0.821523	TRUE
Self-report insomnia	12	19	FALSE	0.0346609	1.83839	0.0660146	6.93154	FALSE
Self-report insomnia	12	20	FALSE	0.0323204	1.85895	0.0630444	6.61966	FALSE
Self-report insomnia	13	14	FALSE	-0.00348977	-0.192986	0.846971	88.932	FALSE
Self-report insomnia	13	15	FALSE	0.0781143	4.48132	7.44673e-06	0.000781907	TRUE
Self-report insomnia	13	16	FALSE	-0.0138732	-0.750178	0.453154	47.5811	FALSE
Self-report insomnia	13	17	FALSE	-0.0450608	-2.257	0.0240155	2.52162	FALSE
Self-report insomnia	13	18	FALSE	-0.0258697	-1.49575	0.13473	14.1467	FALSE
Self-report insomnia	13	19	FALSE	0.0167393	0.982043	0.326087	34.2391	FALSE
Self-report insomnia	13	20	FALSE	-0.0117717	-0.689913	0.490255	51.4767	FALSE
Self-report insomnia	14	15	FALSE	-0.0220506	-1.35435	0.175634	18.4416	FALSE
Self-report insomnia	14	16	FALSE	0.0510928	2.46885	0.0135607	1.42387	FALSE
Self-report insomnia	14	17	FALSE	-0.00648061	-0.341295	0.732884	76.9528	FALSE
Self-report insomnia	14	18	FALSE	-0.0541608	-2.72125	0.00650749	0.683286	TRUE
Self-report insomnia	14	19	FALSE	0.0131633	0.729043	0.465981	48.928	FALSE
Self-report insomnia	14	20	FALSE	-0.0265496	-1.30796	0.190898	20.0443	FALSE
Self-report insomnia	15	16	FALSE	-0.0456267	-2.25906	0.0238873	2.50816	FALSE
Self-report insomnia	15	17	FALSE	0.0403784	2.10496	0.0353034	3.70686	FALSE
Self-report insomnia	15	18	FALSE	0.00451204	0.245882	0.805775	84.6064	FALSE
Self-report insomnia	15	19	FALSE	-0.0285797	-1.40686	0.15948	16.7454	FALSE
Self-report insomnia	15	20	FALSE	0.0848313	4.55058	5.3714e-06	0.000563997	TRUE
Self-report insomnia	16	17	FALSE	0.0921609	5.32239	1.03172e-07	1.0833e-05	TRUE
Self-report insomnia	16	18	FALSE	0.0661694	3.31412	0.000920425	0.0966447	TRUE
Self-report insomnia	16	19	FALSE	0.0458415	2.24314	0.0248953	2.614	FALSE
Self-report insomnia	16	20	FALSE	0.0050503	0.25654	0.797535	83.7412	FALSE
Self-report insomnia	17	18	FALSE	-0.0677542	-3.70799	0.000209305	0.021977	TRUE
Self-report insomnia	17	19	FALSE	-0.0462203	-2.30992	0.0208999	2.19449	FALSE
Self-report insomnia	17	20	FALSE	0.0328993	1.70354	0.0884778	9.29016	FALSE
Self-report insomnia	18	19	FALSE	-0.0305249	-1.62324	0.104548	10.9776	FALSE
Self-report insomnia	18	20	FALSE	-0.0252556	-1.52488	0.127301	13.3666	FALSE
Self-report insomnia	19	20	FALSE	-0.00137442	-0.0746136	0.940523	98.7549	FALSE
Self-report insomnia	0	1	TRUE	-0.106848	-0.967284	0.333663	35.0346	FALSE
Self-report insomnia	0	2	TRUE	0.00339729	0.0312633	0.975066	102.382	FALSE
Self-report insomnia	0	3	TRUE	-0.0167931	-0.152282	0.878999	92.2948	FALSE
Self-report insomnia	0	4	TRUE	-0.114639	-0.985701	0.324548	34.0775	FALSE
Self-report insomnia	0	5	TRUE	0.0501153	0.31692	0.751378	78.8946	FALSE
Self-report insomnia	0	6	TRUE	0.00304986	0.0272625	0.978256	102.717	FALSE
Self-report insomnia	0	7	TRUE	0.141826	1.26062	0.20777	21.8158	FALSE
Self-report insomnia	0	8	TRUE	0.0253543	0.237393	0.812405	85.3026	FALSE
Self-report insomnia	0	9	TRUE	-0.1168	-1.0754	0.28248	29.6604	FALSE
Self-report insomnia	0	10	TRUE	0.0522582	0.52171	0.602001	63.2101	FALSE
Self-report insomnia	0	11	TRUE	-0.0532647	-0.47285	0.636434	66.8256	FALSE
Self-report insomnia	0	12	TRUE	-0.0575056	-0.570276	0.568631	59.7062	FALSE
Self-report insomnia	0	13	TRUE	-0.0127546	-0.116597	0.907206	95.2566	FALSE
Self-report insomnia	0	14	TRUE	0.0303406	0.313384	0.754062	79.1765	FALSE
Self-report insomnia	0	15	TRUE	0.194796	1.65828	0.0976078	10.2488	FALSE
Self-report insomnia	0	16	TRUE	0.135905	1.18566	0.23607	24.7873	FALSE
Self-report insomnia	0	17	TRUE	-0.0774918	-0.679622	0.496918	52.1764	FALSE
Self-report insomnia	0	18	TRUE	-0.0805323	-0.696265	0.486443	51.0765	FALSE
Self-report insomnia	0	19	TRUE	-0.10295	-1.01758	0.309152	32.4609	FALSE
Self-report insomnia	0	20	TRUE	0.135501	1.23814	0.215987	22.6787	FALSE
Self-report insomnia	1	2	TRUE	0.143527	1.35226	0.176627	18.5458	FALSE
Self-report insomnia	1	3	TRUE	-0.150024	-1.29881	0.194343	20.406	FALSE
Self-report insomnia	1	4	TRUE	0.244121	1.65757	0.0977491	10.2637	FALSE
Self-report insomnia	1	5	TRUE	0.118675	1.0974	0.272761	28.6399	FALSE
Self-report insomnia	1	6	TRUE	0.172264	1.09782	0.272577	28.6206	FALSE
Self-report insomnia	1	7	TRUE	-0.00272075	-0.025646	0.979545	102.852	FALSE
Self-report insomnia	1	8	TRUE	-0.048108	-0.478712	0.632259	66.3872	FALSE
Self-report insomnia	1	9	TRUE	-0.136655	-1.31048	0.190368	19.9886	FALSE
Self-report insomnia	1	10	TRUE	0.0719052	0.566652	0.571091	59.9645	FALSE
Self-report insomnia	1	11	TRUE	0.0166903	0.147118	0.883072	92.7225	FALSE
Self-report insomnia	1	12	TRUE	-0.022199	-0.189531	0.849719	89.2205	FALSE
Self-report insomnia	1	13	TRUE	0.00563191	0.0479104	0.961798	100.989	FALSE
Self-report insomnia	1	14	TRUE	-0.0487898	-0.409868	0.682	71.61	FALSE
Self-report insomnia	1	15	TRUE	-0.192225	-1.73003	0.083966	8.81642	FALSE
Self-report insomnia	1	16	TRUE	-0.0360539	-0.318063	0.750511	78.8037	FALSE
Self-report insomnia	1	17	TRUE	-0.0897105	-0.666762	0.505096	53.0351	FALSE
Self-report insomnia	1	18	TRUE	-0.135729	-1.19057	0.234136	24.5843	FALSE
Self-report insomnia	1	19	TRUE	0.0507115	0.336363	0.736676	77.3509	FALSE
Self-report insomnia	1	20	TRUE	0.05801	0.484021	0.628488	65.9913	FALSE
Self-report insomnia	2	3	TRUE	-0.0464414	-0.348586	0.727483	76.3857	FALSE
Self-report insomnia	2	4	TRUE	0.0620649	0.569256	0.569323	59.7789	FALSE
Self-report insomnia	2	5	TRUE	-0.0401554	-0.395912	0.692263	72.6877	FALSE
Self-report insomnia	2	6	TRUE	-0.0112887	-0.118215	0.905924	95.122	FALSE
Self-report insomnia	2	7	TRUE	0.0976451	0.727119	0.467344	49.0711	FALSE
Self-report insomnia	2	8	TRUE	-0.156866	-1.15167	0.249755	26.2243	FALSE
Self-report insomnia	2	9	TRUE	-0.0330705	-0.329366	0.741955	77.9053	FALSE
Self-report insomnia	2	10	TRUE	-0.094525	-0.793978	0.427418	44.8789	FALSE
Self-report insomnia	2	11	TRUE	0.0761979	0.745185	0.456354	47.9172	FALSE
Self-report insomnia	2	12	TRUE	-0.067178	-0.549081	0.583088	61.2242	FALSE
Self-report insomnia	2	13	TRUE	0.0532318	0.569253	0.569325	59.7791	FALSE
Self-report insomnia	2	14	TRUE	-0.144432	-1.56593	0.117714	12.36	FALSE
Self-report insomnia	2	15	TRUE	-0.00111253	-0.0121482	0.99031	103.983	FALSE
Self-report insomnia	2	16	TRUE	-0.0381626	-0.320154	0.748926	78.6373	FALSE
Self-report insomnia	2	17	TRUE	-0.0773198	-0.651147	0.515115	54.087	FALSE
Self-report insomnia	2	18	TRUE	-0.0277826	-0.169408	0.865515	90.879	FALSE
Self-report insomnia	2	19	TRUE	-0.0101	-0.0937941	0.925294	97.1558	FALSE
Self-report insomnia	2	20	TRUE	0.00204742	0.015018	0.988021	103.742	FALSE
Self-report insomnia	3	4	TRUE	-0.014817	-0.116737	0.907095	95.2449	FALSE
Self-report insomnia	3	5	TRUE	-0.0941801	-0.748446	0.45439	47.7109	FALSE
Self-report insomnia	3	6	TRUE	-0.0805737	-0.817395	0.413916	43.4612	FALSE
Self-report insomnia	3	7	TRUE	-0.185131	-1.86295	0.0627923	6.59319	FALSE
Self-report insomnia	3	8	TRUE	0.0194557	0.189428	0.8498	89.229	FALSE
Self-report insomnia	3	9	TRUE	0.0648537	0.490811	0.623681	65.4865	FALSE
Self-report insomnia	3	10	TRUE	-0.0308324	-0.257954	0.796501	83.6326	FALSE
Self-report insomnia	3	11	TRUE	-0.206269	-1.2374	0.216262	22.7075	FALSE
Self-report insomnia	3	12	TRUE	0.0267689	0.158056	0.874448	91.8171	FALSE
Self-report insomnia	3	13	TRUE	-0.0940929	-0.863235	0.388237	40.7649	FALSE
Self-report insomnia	3	14	TRUE	-0.0793714	-0.781114	0.434941	45.6688	FALSE
Self-report insomnia	3	15	TRUE	-0.0244648	-0.221469	0.824777	86.6016	FALSE
Self-report insomnia	3	16	TRUE	-0.000122454	-0.00114307	0.999088	104.904	FALSE
Self-report insomnia	3	17	TRUE	0.136741	1.23757	0.216197	22.7007	FALSE
Self-report insomnia	3	18	TRUE	-0.0983424	-0.858126	0.391048	41.0601	FALSE
Self-report insomnia	3	19	TRUE	-0.0232078	-0.224967	0.822055	86.3158	FALSE
Self-report insomnia	3	20	TRUE	-0.0222394	-0.213667	0.830855	87.2398	FALSE
Self-report insomnia	4	5	TRUE	0.013842	0.113508	0.909653	95.5135	FALSE
Self-report insomnia	4	6	TRUE	-0.189306	-1.81317	0.0701409	7.36479	FALSE
Self-report insomnia	4	7	TRUE	-0.0619391	-0.619212	0.535934	56.2731	FALSE
Self-report insomnia	4	8	TRUE	-0.117246	-1.11779	0.263958	27.7156	FALSE
Self-report insomnia	4	9	TRUE	-0.10264	-0.759382	0.447821	47.0212	FALSE
Self-report insomnia	4	10	TRUE	-0.0147063	-0.129334	0.897122	94.1978	FALSE
Self-report insomnia	4	11	TRUE	0.171592	1.48237	0.138592	14.5522	FALSE
Self-report insomnia	4	12	TRUE	-0.0323043	-0.280922	0.778834	81.7776	FALSE
Self-report insomnia	4	13	TRUE	0.0470768	0.430683	0.666802	70.0142	FALSE
Self-report insomnia	4	14	TRUE	0.0162614	0.157515	0.874874	91.8618	FALSE
Self-report insomnia	4	15	TRUE	-0.0450649	-0.424661	0.671184	70.4743	FALSE
Self-report insomnia	4	16	TRUE	0.0310446	0.276683	0.782086	82.119	FALSE
Self-report insomnia	4	17	TRUE	0.123868	1.03594	0.300507	31.5533	FALSE
Self-report insomnia	4	18	TRUE	-0.0113036	-0.0963042	0.9233	96.9465	FALSE
Self-report insomnia	4	19	TRUE	0.029343	0.254927	0.798837	83.8779	FALSE
Self-report insomnia	4	20	TRUE	0.13021	1.11293	0.266031	27.9333	FALSE
Self-report insomnia	5	6	TRUE	0.163592	1.38509	0.166367	17.4686	FALSE
Self-report insomnia	5	7	TRUE	0.0395573	0.342499	0.732055	76.8658	FALSE
Self-report insomnia	5	8	TRUE	-0.178708	-1.30119	0.193522	20.3199	FALSE
Self-report insomnia	5	9	TRUE	0.0525827	0.45935	0.646094	67.8399	FALSE
Self-report insomnia	5	10	TRUE	-0.0765996	-0.54902	0.583126	61.2282	FALSE
Self-report insomnia	5	11	TRUE	-0.283869	-2.29285	0.0220848	2.31891	FALSE
Self-report insomnia	5	12	TRUE	-0.110571	-0.99723	0.318923	33.4869	FALSE
Self-report insomnia	5	13	TRUE	0.0173845	0.168588	0.866159	90.9467	FALSE
Self-report insomnia	5	14	TRUE	-0.198342	-1.50499	0.132675	13.9309	FALSE
Self-report insomnia	5	15	TRUE	0.132345	1.02979	0.303393	31.8563	FALSE
Self-report insomnia	5	16	TRUE	-0.18105	-0.973102	0.330758	34.7296	FALSE
Self-report insomnia	5	17	TRUE	0.178292	1.02655	0.3049	32.0145	FALSE
Self-report insomnia	5	18	TRUE	0.0419832	0.206904	0.836131	87.7937	FALSE
Self-report insomnia	5	19	TRUE	0.159281	1.45196	0.146859	15.4202	FALSE
Self-report insomnia	5	20	TRUE	-0.00189592	-0.0166842	0.986692	103.603	FALSE
Self-report insomnia	6	7	TRUE	0.0454829	0.374313	0.70826	74.3673	FALSE
Self-report insomnia	6	8	TRUE	0.0383192	0.339621	0.734221	77.0932	FALSE
Self-report insomnia	6	9	TRUE	-0.102182	-0.884305	0.376766	39.5604	FALSE
Self-report insomnia	6	10	TRUE	0.0493321	0.437836	0.661608	69.4689	FALSE
Self-report insomnia	6	11	TRUE	-0.155794	-1.3986	0.162276	17.039	FALSE
Self-report insomnia	6	12	TRUE	0.116891	1.10096	0.271208	28.4768	FALSE
Self-report insomnia	6	13	TRUE	-0.0437496	-0.401853	0.687888	72.2282	FALSE
Self-report insomnia	6	14	TRUE	0.0311189	0.272202	0.785528	82.4804	FALSE
Self-report insomnia	6	15	TRUE	0.120027	0.991753	0.321584	33.7664	FALSE
Self-report insomnia	6	16	TRUE	-0.0774997	-0.606824	0.544119	57.1324	FALSE
Self-report insomnia	6	17	TRUE	0.121658	1.14973	0.250555	26.3083	FALSE
Self-report insomnia	6	18	TRUE	-0.0108298	-0.0930074	0.925918	97.2214	FALSE
Self-report insomnia	6	19	TRUE	0.15726	1.42424	0.154721	16.2457	FALSE
Self-report insomnia	6	20	TRUE	0.060795	0.514763	0.606844	63.7186	FALSE
Self-report insomnia	7	8	TRUE	-0.0822069	-0.747	0.455258	47.8021	FALSE
Self-report insomnia	7	9	TRUE	-0.0697399	-0.599646	0.548891	57.6336	FALSE
Self-report insomnia	7	10	TRUE	0.105607	0.806211	0.420334	44.1351	FALSE
Self-report insomnia	7	11	TRUE	0.0523819	0.453395	0.650373	68.2891	FALSE
Self-report insomnia	7	12	TRUE	-0.0209103	-0.17067	0.864522	90.7748	FALSE
Self-report insomnia	7	13	TRUE	-0.0517576	-0.460276	0.645428	67.7699	FALSE
Self-report insomnia	7	14	TRUE	-0.120307	-1.11037	0.267132	28.0489	FALSE
Self-report insomnia	7	15	TRUE	-0.0928712	-0.886325	0.375678	39.4462	FALSE
Self-report insomnia	7	16	TRUE	0.0433215	0.323029	0.746748	78.4085	FALSE
Self-report insomnia	7	17	TRUE	0.0530502	0.425832	0.670331	70.3848	FALSE
Self-report insomnia	7	18	TRUE	0.0460574	0.367876	0.713052	74.8705	FALSE
Self-report insomnia	7	19	TRUE	0.133161	1.10607	0.268993	28.2442	FALSE
Self-report insomnia	7	20	TRUE	0.0170173	0.140156	0.888568	93.2997	FALSE
Self-report insomnia	8	9	TRUE	0.072127	0.656683	0.511552	53.713	FALSE
Self-report insomnia	8	10	TRUE	-0.107474	-0.907241	0.364519	38.2745	FALSE
Self-report insomnia	8	11	TRUE	0.0770771	0.575919	0.564811	59.3051	FALSE
Self-report insomnia	8	12	TRUE	0.0274378	0.266344	0.790035	82.9536	FALSE
Self-report insomnia	8	13	TRUE	0.16393	1.45032	0.147315	15.4681	FALSE
Self-report insomnia	8	14	TRUE	-0.194167	-1.53596	0.124893	13.1138	FALSE
Self-report insomnia	8	15	TRUE	-0.0983254	-0.865663	0.386901	40.6246	FALSE
Self-report insomnia	8	16	TRUE	-0.0294144	-0.221683	0.82461	86.584	FALSE
Self-report insomnia	8	17	TRUE	-0.0322059	-0.287304	0.773945	81.2643	FALSE
Self-report insomnia	8	18	TRUE	0.0312771	0.293668	0.769079	80.7533	FALSE
Self-report insomnia	8	19	TRUE	0.0989256	0.990177	0.322354	33.8472	FALSE
Self-report insomnia	8	20	TRUE	-0.223815	-1.98053	0.0479453	5.03426	FALSE
Self-report insomnia	9	10	TRUE	0.155088	1.13276	0.257621	27.0502	FALSE
Self-report insomnia	9	11	TRUE	-0.206846	-1.25082	0.211316	22.1882	FALSE
Self-report insomnia	9	12	TRUE	0.00540452	0.0298755	0.976173	102.498	FALSE
Self-report insomnia	9	13	TRUE	-0.0550104	-0.282621	0.777531	81.6407	FALSE
Self-report insomnia	9	14	TRUE	-0.0423961	-0.397786	0.690882	72.5426	FALSE
Self-report insomnia	9	15	TRUE	-0.0409494	-0.340639	0.733454	77.0127	FALSE
Self-report insomnia	9	16	TRUE	0.0574339	0.465284	0.64184	67.3932	FALSE
Self-report insomnia	9	17	TRUE	0.0211068	0.195793	0.844816	88.7057	FALSE
Self-report insomnia	9	18	TRUE	0.0348299	0.258005	0.796462	83.6285	FALSE
Self-report insomnia	9	19	TRUE	-0.00212806	-0.0188016	0.985004	103.425	FALSE
Self-report insomnia	9	20	TRUE	0.191777	1.3281	0.184478	19.3702	FALSE
Self-report insomnia	10	11	TRUE	0.00669042	0.0636824	0.949237	99.6699	FALSE
Self-report insomnia	10	12	TRUE	-0.0223935	-0.126988	0.898979	94.3928	FALSE
Self-report insomnia	10	13	TRUE	-0.15096	-1.38916	0.165128	17.3384	FALSE
Self-report insomnia	10	14	TRUE	-0.117242	-1.16552	0.244114	25.632	FALSE
Self-report insomnia	10	15	TRUE	-0.0165121	-0.165128	0.86888	91.2324	FALSE
Self-report insomnia	10	16	TRUE	0.185802	1.15026	0.25034	26.2857	FALSE
Self-report insomnia	10	17	TRUE	0.00883362	0.0744274	0.940687	98.7721	FALSE
Self-report insomnia	10	18	TRUE	0.0867639	0.733018	0.463737	48.6924	FALSE
Self-report insomnia	10	19	TRUE	-0.0934766	-0.829913	0.406808	42.7148	FALSE
Self-report insomnia	10	20	TRUE	0.0544936	0.442288	0.658387	69.1306	FALSE
Self-report insomnia	11	12	TRUE	-0.0278496	-0.3071	0.758837	79.6779	FALSE
Self-report insomnia	11	13	TRUE	-0.111485	-1.10012	0.27157	28.5149	FALSE
Self-report insomnia	11	14	TRUE	-0.179341	-1.58586	0.11312	11.8776	FALSE
Self-report insomnia	11	15	TRUE	0.0402529	0.386342	0.699334	73.43	FALSE
Self-report insomnia	11	16	TRUE	0.00139892	0.0108782	0.991323	104.089	FALSE
Self-report insomnia	11	17	TRUE	-0.269293	-2.76479	0.00581223	0.610284	TRUE
Self-report insomnia	11	18	TRUE	0.174318	1.45197	0.146856	15.4198	FALSE
Self-report insomnia	11	19	TRUE	-0.133706	-1.22709	0.220111	23.1117	FALSE
Self-report insomnia	11	20	TRUE	-0.09166	-0.864307	0.387649	40.7031	FALSE
Self-report insomnia	12	13	TRUE	-0.135855	-1.19887	0.23089	24.2434	FALSE
Self-report insomnia	12	14	TRUE	-0.138055	-1.31056	0.190337	19.9854	FALSE
Self-report insomnia	12	15	TRUE	0.124889	1.19062	0.234115	24.582	FALSE
Self-report insomnia	12	16	TRUE	0.0867157	0.778675	0.436374	45.8193	FALSE
Self-report insomnia	12	17	TRUE	-0.100126	-0.952087	0.341306	35.8371	FALSE
Self-report insomnia	12	18	TRUE	0.156623	1.29733	0.194852	20.4594	FALSE
Self-report insomnia	12	19	TRUE	-0.00150807	-0.0136249	0.989132	103.859	FALSE
Self-report insomnia	12	20	TRUE	0.136556	1.32526	0.185417	19.4688	FALSE
Self-report insomnia	13	14	TRUE	-0.0157518	-0.153523	0.87802	92.1921	FALSE
Self-report insomnia	13	15	TRUE	0.153622	1.56918	0.116957	12.2805	FALSE
Self-report insomnia	13	16	TRUE	0.0555957	0.499045	0.617869	64.8762	FALSE
Self-report insomnia	13	17	TRUE	-0.0789264	-0.655247	0.512475	53.8099	FALSE
Self-report insomnia	13	18	TRUE	0.0171945	0.163181	0.870412	91.3932	FALSE
Self-report insomnia	13	19	TRUE	-0.0678119	-0.640769	0.521834	54.7925	FALSE
Self-report insomnia	13	20	TRUE	0.136166	1.28815	0.198028	20.7929	FALSE
Self-report insomnia	14	15	TRUE	0.00396384	0.0400883	0.968032	101.643	FALSE
Self-report insomnia	14	16	TRUE	-0.0353597	-0.286355	0.774672	81.3406	FALSE
Self-report insomnia	14	17	TRUE	0.160299	1.39823	0.162385	17.0504	FALSE
Self-report insomnia	14	18	TRUE	-0.0742935	-0.613913	0.539427	56.6398	FALSE
Self-report insomnia	14	19	TRUE	-0.00716283	-0.0670828	0.946531	99.3857	FALSE
Self-report insomnia	14	20	TRUE	-0.0264323	-0.214412	0.830274	87.1788	FALSE
Self-report insomnia	15	16	TRUE	-0.0132199	-0.111157	0.911517	95.7093	FALSE
Self-report insomnia	15	17	TRUE	-0.0581371	-0.517801	0.604724	63.496	FALSE
Self-report insomnia	15	18	TRUE	-0.00344694	-0.0310935	0.975202	102.396	FALSE
Self-report insomnia	15	19	TRUE	0.0555011	0.470296	0.638257	67.017	FALSE
Self-report insomnia	15	20	TRUE	0.143172	1.25374	0.210259	22.0772	FALSE
Self-report insomnia	16	17	TRUE	0.123224	1.17779	0.239188	25.1148	FALSE
Self-report insomnia	16	18	TRUE	0.152923	1.28219	0.200106	21.0111	FALSE
Self-report insomnia	16	19	TRUE	0.354571	2.93563	0.00341363	0.358431	TRUE
Self-report insomnia	16	20	TRUE	-0.0664979	-0.555725	0.578535	60.7462	FALSE
Self-report insomnia	17	18	TRUE	0.12646	1.13274	0.257624	27.0505	FALSE
Self-report insomnia	17	19	TRUE	-0.156724	-1.29769	0.194723	20.4459	FALSE
Self-report insomnia	17	20	TRUE	0.0381412	0.319949	0.74908	78.6534	FALSE
Self-report insomnia	18	19	TRUE	0.102497	0.944338	0.345251	36.2513	FALSE
Self-report insomnia	18	20	TRUE	0.0960347	1.02048	0.307771	32.3159	FALSE
Self-report insomnia	19	20	TRUE	-0.116605	-1.10627	0.268904	28.2349	FALSE
Self-report daytime dozing	0	1	FALSE	0.10621	3.75311	0.000174998	0.0183748	TRUE
Self-report daytime dozing	0	2	FALSE	0.0635783	2.38793	0.0169502	1.77977	FALSE
Self-report daytime dozing	0	3	FALSE	-0.0120525	-0.446865	0.654976	68.7725	FALSE
Self-report daytime dozing	0	4	FALSE	-0.000714016	-0.0257948	0.979421	102.839	FALSE
Self-report daytime dozing	0	5	FALSE	-0.160216	-3.93175	8.45253e-05	0.00887516	TRUE
Self-report daytime dozing	0	6	FALSE	-0.00953101	-0.352992	0.724097	76.0302	FALSE
Self-report daytime dozing	0	7	FALSE	-0.0150851	-0.521684	0.601894	63.1989	FALSE
Self-report daytime dozing	0	8	FALSE	-0.0577204	-2.09699	0.0360036	3.78037	FALSE
Self-report daytime dozing	0	9	FALSE	0.0943192	3.40864	0.000653757	0.0686445	TRUE
Self-report daytime dozing	0	10	FALSE	-0.0347419	-1.38992	0.164564	17.2792	FALSE
Self-report daytime dozing	0	11	FALSE	-0.038595	-1.33149	0.183038	19.219	FALSE
Self-report daytime dozing	0	12	FALSE	-0.0327958	-1.26339	0.206461	21.6784	FALSE
Self-report daytime dozing	0	13	FALSE	0.100988	3.82272	0.000132264	0.0138877	TRUE
Self-report daytime dozing	0	14	FALSE	-0.0616904	-2.40421	0.0162137	1.70244	FALSE
Self-report daytime dozing	0	15	FALSE	0.0385678	1.28545	0.198644	20.8577	FALSE
Self-report daytime dozing	0	16	FALSE	-0.0280222	-0.96042	0.336852	35.3695	FALSE
Self-report daytime dozing	0	17	FALSE	-0.0411019	-1.45616	0.145361	15.2629	FALSE
Self-report daytime dozing	0	18	FALSE	-0.0130841	-0.460338	0.645277	67.7541	FALSE
Self-report daytime dozing	0	19	FALSE	0.0137918	0.544996	0.585761	61.5049	FALSE
Self-report daytime dozing	0	20	FALSE	-0.00733849	-0.265255	0.790815	83.0356	FALSE
Self-report daytime dozing	1	2	FALSE	-0.0181791	-0.666192	0.505294	53.0559	FALSE
Self-report daytime dozing	1	3	FALSE	-0.104874	-3.80891	0.000139868	0.0146862	TRUE
Self-report daytime dozing	1	4	FALSE	-0.0456639	-1.20408	0.22857	23.9998	FALSE
Self-report daytime dozing	1	5	FALSE	0.0439189	1.63751	0.101535	10.6612	FALSE
Self-report daytime dozing	1	6	FALSE	-0.0123099	-0.314146	0.753413	79.1083	FALSE
Self-report daytime dozing	1	7	FALSE	-0.0271279	-1.00927	0.312852	32.8495	FALSE
Self-report daytime dozing	1	8	FALSE	-0.0790214	-2.99869	0.00271376	0.284945	TRUE
Self-report daytime dozing	1	9	FALSE	-0.0363143	-1.39105	0.16422	17.2431	FALSE
Self-report daytime dozing	1	10	FALSE	-0.210102	-6.71918	1.86123e-11	1.9543e-09	TRUE
Self-report daytime dozing	1	11	FALSE	-0.0350048	-1.21856	0.223021	23.4172	FALSE
Self-report daytime dozing	1	12	FALSE	0.0929929	3.29628	0.000980925	0.102997	TRUE
Self-report daytime dozing	1	13	FALSE	-0.0173055	-0.602947	0.546549	57.3876	FALSE
Self-report daytime dozing	1	14	FALSE	0.0873753	3.01102	0.002606	0.27363	TRUE
Self-report daytime dozing	1	15	FALSE	0.0131016	0.460615	0.645078	67.7332	FALSE
Self-report daytime dozing	1	16	FALSE	0.0768426	2.72505	0.00643305	0.67547	TRUE
Self-report daytime dozing	1	17	FALSE	-0.0999126	-3.12001	0.00181022	0.190073	TRUE
Self-report daytime dozing	1	18	FALSE	-0.00918306	-0.320024	0.748952	78.64	FALSE
Self-report daytime dozing	1	19	FALSE	0.388027	9.98115	2.01249e-23	2.11312e-21	TRUE
Self-report daytime dozing	1	20	FALSE	0.0216203	0.738316	0.460329	48.3345	FALSE
Self-report daytime dozing	2	3	FALSE	0.173009	5.23715	1.64233e-07	1.72445e-05	TRUE
Self-report daytime dozing	2	4	FALSE	-0.164439	-5.86122	4.64437e-09	4.87659e-07	TRUE
Self-report daytime dozing	2	5	FALSE	-0.0524729	-2.03654	0.0417057	4.3791	FALSE
Self-report daytime dozing	2	6	FALSE	-0.0789843	-3.29881	0.000972128	0.102073	TRUE
Self-report daytime dozing	2	7	FALSE	0.059239	1.76956	0.0768108	8.06513	FALSE
Self-report daytime dozing	2	8	FALSE	-0.374953	-10.8235	3.00077e-27	3.15081e-25	TRUE
Self-report daytime dozing	2	9	FALSE	0.0146755	0.57075	0.568174	59.6582	FALSE
Self-report daytime dozing	2	10	FALSE	0.217509	7.08022	1.47263e-12	1.54626e-10	TRUE
Self-report daytime dozing	2	11	FALSE	0.00336881	0.129465	0.896991	94.1841	FALSE
Self-report daytime dozing	2	12	FALSE	0.0367049	1.20258	0.229148	24.0605	FALSE
Self-report daytime dozing	2	13	FALSE	-0.152424	-6.15657	7.53131e-10	7.90788e-08	TRUE
Self-report daytime dozing	2	14	FALSE	-0.0691419	-2.91126	0.00360245	0.378257	TRUE
Self-report daytime dozing	2	15	FALSE	0.0296172	1.28874	0.197499	20.7374	FALSE
Self-report daytime dozing	2	16	FALSE	-0.0732008	-2.46765	0.013606	1.42863	FALSE
Self-report daytime dozing	2	17	FALSE	-0.236266	-8.1282	4.52792e-16	4.75432e-14	TRUE
Self-report daytime dozing	2	18	FALSE	0.497852	11.6283	3.48022e-31	3.65423e-29	TRUE
Self-report daytime dozing	2	19	FALSE	0.0414626	1.54465	0.122443	12.8565	FALSE
Self-report daytime dozing	2	20	FALSE	0.243698	6.90771	5.02859e-12	5.28002e-10	TRUE
Self-report daytime dozing	3	4	FALSE	-0.174267	-5.57884	2.44279e-08	2.56493e-06	TRUE
Self-report daytime dozing	3	5	FALSE	0.12858	4.02958	5.60219e-05	0.00588229	TRUE
Self-report daytime dozing	3	6	FALSE	-0.0947881	-3.68905	0.000225507	0.0236782	TRUE
Self-report daytime dozing	3	7	FALSE	0.0245097	0.97367	0.330229	34.674	FALSE
Self-report daytime dozing	3	8	FALSE	0.0410634	1.66007	0.0969121	10.1758	FALSE
Self-report daytime dozing	3	9	FALSE	-0.00752376	-0.228303	0.819412	86.0383	FALSE
Self-report daytime dozing	3	10	FALSE	-0.227557	-7.68873	1.53279e-14	1.60943e-12	TRUE
Self-report daytime dozing	3	11	FALSE	0.414952	9.48295	2.65692e-21	2.78977e-19	TRUE
Self-report daytime dozing	3	12	FALSE	0.449007	10.4929	1.03786e-25	1.08975e-23	TRUE
Self-report daytime dozing	3	13	FALSE	0.050302	1.79439	0.072761	7.63991	FALSE
Self-report daytime dozing	3	14	FALSE	0.0924391	3.60678	0.000310542	0.0326069	TRUE
Self-report daytime dozing	3	15	FALSE	0.0748242	2.81308	0.00491029	0.515581	TRUE
Self-report daytime dozing	3	16	FALSE	-0.00564875	-0.219571	0.826207	86.7517	FALSE
Self-report daytime dozing	3	17	FALSE	0.0799185	2.85669	0.0042839	0.449809	TRUE
Self-report daytime dozing	3	18	FALSE	-0.0582119	-2.04387	0.0409759	4.30246	FALSE
Self-report daytime dozing	3	19	FALSE	0.0704534	2.75446	0.00588254	0.617667	TRUE
Self-report daytime dozing	3	20	FALSE	-0.111871	-4.41448	1.01616e-05	0.00106696	TRUE
Self-report daytime dozing	4	5	FALSE	-0.216829	-7.2892	3.19724e-13	3.35711e-11	TRUE
Self-report daytime dozing	4	6	FALSE	0.0808505	3.14859	0.00164231	0.172443	TRUE
Self-report daytime dozing	4	7	FALSE	0.126767	4.95263	7.36328e-07	7.73144e-05	TRUE
Self-report daytime dozing	4	8	FALSE	0.140873	5.27695	1.32309e-07	1.38925e-05	TRUE
Self-report daytime dozing	4	9	FALSE	-0.204484	-5.98952	2.12931e-09	2.23578e-07	TRUE
Self-report daytime dozing	4	10	FALSE	-0.172942	-6.12874	8.97166e-10	9.42024e-08	TRUE
Self-report daytime dozing	4	11	FALSE	0.0398363	1.4134	0.157549	16.5427	FALSE
Self-report daytime dozing	4	12	FALSE	-0.100673	-3.61658	0.000299031	0.0313982	TRUE
Self-report daytime dozing	4	13	FALSE	0.0413353	1.46908	0.141823	14.8914	FALSE
Self-report daytime dozing	4	14	FALSE	0.0751591	2.76813	0.00564155	0.592363	TRUE
Self-report daytime dozing	4	15	FALSE	-0.085161	-3.05303	0.00226745	0.238083	TRUE
Self-report daytime dozing	4	16	FALSE	-0.136135	-5.07525	3.89374e-07	4.08843e-05	TRUE
Self-report daytime dozing	4	17	FALSE	0.109461	3.80244	0.00014357	0.0150748	TRUE
Self-report daytime dozing	4	18	FALSE	-0.265617	-9.20395	3.6748e-20	3.85854e-18	TRUE
Self-report daytime dozing	4	19	FALSE	-0.223387	-7.62988	2.42159e-14	2.54267e-12	TRUE
Self-report daytime dozing	4	20	FALSE	-0.270157	-8.99241	2.5621e-19	2.6902e-17	TRUE
Self-report daytime dozing	5	6	FALSE	-0.152045	-5.23526	1.65896e-07	1.74191e-05	TRUE
Self-report daytime dozing	5	7	FALSE	0.136618	4.67926	2.89216e-06	0.000303677	TRUE
Self-report daytime dozing	5	8	FALSE	-0.320297	-9.36939	7.80231e-21	8.19243e-19	TRUE
Self-report daytime dozing	5	9	FALSE	-0.184003	-6.56624	5.24729e-11	5.50966e-09	TRUE
Self-report daytime dozing	5	10	FALSE	-0.198658	-5.90349	3.59825e-09	3.77816e-07	TRUE
Self-report daytime dozing	5	11	FALSE	0.26303	8.85973	8.47488e-19	8.89862e-17	TRUE
Self-report daytime dozing	5	12	FALSE	0.16206	5.87864	4.18211e-09	4.39121e-07	TRUE
Self-report daytime dozing	5	13	FALSE	0.15426	5.81513	6.12263e-09	6.42876e-07	TRUE
Self-report daytime dozing	5	14	FALSE	-0.0891556	-2.79017	0.00527143	0.5535	TRUE
Self-report daytime dozing	5	15	FALSE	0.313758	9.73633	2.28625e-22	2.40056e-20	TRUE
Self-report daytime dozing	5	16	FALSE	-0.686266	-14.7251	6.63798e-49	6.96988e-47	TRUE
Self-report daytime dozing	5	17	FALSE	-0.606576	-13.6503	2.70664e-42	2.84197e-40	TRUE
Self-report daytime dozing	5	18	FALSE	-0.758794	-14.7256	6.59081e-49	6.92036e-47	TRUE
Self-report daytime dozing	5	19	FALSE	-0.113283	-4.16522	3.11952e-05	0.0032755	TRUE
Self-report daytime dozing	5	20	FALSE	0.207009	7.14046	9.52339e-13	9.99956e-11	TRUE
Self-report daytime dozing	6	7	FALSE	0.0961184	3.11698	0.0018289	0.192034	TRUE
Self-report daytime dozing	6	8	FALSE	-0.119957	-4.31561	1.59686e-05	0.00167671	TRUE
Self-report daytime dozing	6	9	FALSE	-0.0681354	-2.38996	0.0168565	1.76994	FALSE
Self-report daytime dozing	6	10	FALSE	-0.119169	-4.159	3.20562e-05	0.0033659	TRUE
Self-report daytime dozing	6	11	FALSE	0.199634	7.01536	2.34424e-12	2.46145e-10	TRUE
Self-report daytime dozing	6	12	FALSE	0.186638	6.64373	3.11274e-11	3.26838e-09	TRUE
Self-report daytime dozing	6	13	FALSE	0.0604523	2.18829	0.0286567	3.00895	FALSE
Self-report daytime dozing	6	14	FALSE	-0.116373	-4.19136	2.78107e-05	0.00292012	TRUE
Self-report daytime dozing	6	15	FALSE	0.206278	6.8436	7.87714e-12	8.271e-10	TRUE
Self-report daytime dozing	6	16	FALSE	-0.384231	-12.066	1.91929e-33	2.01525e-31	TRUE
Self-report daytime dozing	6	17	FALSE	-0.273385	-9.91888	3.74943e-23	3.9369e-21	TRUE
Self-report daytime dozing	6	18	FALSE	-0.322238	-10.3777	3.46454e-25	3.63777e-23	TRUE
Self-report daytime dozing	6	19	FALSE	-0.0283999	-1.04291	0.297001	31.1851	FALSE
Self-report daytime dozing	6	20	FALSE	0.0852708	2.96001	0.00307878	0.323271	TRUE
Self-report daytime dozing	7	8	FALSE	0.117989	4.33975	1.43129e-05	0.00150286	TRUE
Self-report daytime dozing	7	9	FALSE	0.0606593	2.0371	0.0416494	4.37319	FALSE
Self-report daytime dozing	7	10	FALSE	0.100693	2.93324	0.00335704	0.352489	TRUE
Self-report daytime dozing	7	11	FALSE	-0.0946017	-3.12373	0.00178749	0.187687	TRUE
Self-report daytime dozing	7	12	FALSE	-0.0549563	-1.76338	0.0778463	8.17386	FALSE
Self-report daytime dozing	7	13	FALSE	-0.0952236	-3.33772	0.000845757	0.0888045	TRUE
Self-report daytime dozing	7	14	FALSE	0.0566116	2.07278	0.0382019	4.0112	FALSE
Self-report daytime dozing	7	15	FALSE	0.0928092	3.40231	0.000669089	0.0702543	TRUE
Self-report daytime dozing	7	16	FALSE	-0.163029	-4.80455	1.55874e-06	0.000163668	TRUE
Self-report daytime dozing	7	17	FALSE	-0.0352077	-1.14787	0.251031	26.3583	FALSE
Self-report daytime dozing	7	18	FALSE	0.226805	7.03849	1.98719e-12	2.08655e-10	TRUE
Self-report daytime dozing	7	19	FALSE	0.186295	6.29227	3.17389e-10	3.33258e-08	TRUE
Self-report daytime dozing	7	20	FALSE	0.119971	3.87002	0.000109068	0.0114522	TRUE
Self-report daytime dozing	8	9	FALSE	0.0974866	3.50979	0.000449153	0.0471611	TRUE
Self-report daytime dozing	8	10	FALSE	-0.0500568	-1.70556	0.0881015	9.25066	FALSE
Self-report daytime dozing	8	11	FALSE	-0.473268	-13.3256	2.15323e-40	2.26089e-38	TRUE
Self-report daytime dozing	8	12	FALSE	-0.168618	-6.24477	4.30342e-10	4.5186e-08	TRUE
Self-report daytime dozing	8	13	FALSE	0.109885	3.91794	8.95145e-05	0.00939903	TRUE
Self-report daytime dozing	8	14	FALSE	-0.342205	-10.5685	4.6459e-26	4.87819e-24	TRUE
Self-report daytime dozing	8	15	FALSE	-0.0837863	-3.00685	0.00264196	0.277406	TRUE
Self-report daytime dozing	8	16	FALSE	-0.245982	-7.4879	7.19607e-14	7.55587e-12	TRUE
Self-report daytime dozing	8	17	FALSE	0.280411	9.80438	1.1705e-22	1.22902e-20	TRUE
Self-report daytime dozing	8	18	FALSE	0.232788	8.82202	1.18642e-18	1.24574e-16	TRUE
Self-report daytime dozing	8	19	FALSE	0.104927	4.24215	2.22084e-05	0.00233189	TRUE
Self-report daytime dozing	8	20	FALSE	-0.113568	-3.97432	7.07515e-05	0.00742891	TRUE
Self-report daytime dozing	9	10	FALSE	0.331111	9.66161	4.74316e-22	4.98032e-20	TRUE
Self-report daytime dozing	9	11	FALSE	-0.577837	-13.7444	7.47207e-43	7.84567e-41	TRUE
Self-report daytime dozing	9	12	FALSE	-0.594642	-12.8559	1.00735e-37	1.05772e-35	TRUE
Self-report daytime dozing	9	13	FALSE	-0.758596	-15.3277	7.98412e-53	8.38332e-51	TRUE
Self-report daytime dozing	9	14	FALSE	-0.0332881	-1.28257	0.199654	20.9637	FALSE
Self-report daytime dozing	9	15	FALSE	0.188515	6.33662	2.38322e-10	2.50238e-08	TRUE
Self-report daytime dozing	9	16	FALSE	0.217479	7.03337	2.06105e-12	2.1641e-10	TRUE
Self-report daytime dozing	9	17	FALSE	0.145893	5.38557	7.27817e-08	7.64207e-06	TRUE
Self-report daytime dozing	9	18	FALSE	-0.4244	-12.2651	1.6967e-34	1.78154e-32	TRUE
Self-report daytime dozing	9	19	FALSE	-0.0553524	-1.99469	0.0460863	4.83906	FALSE
Self-report daytime dozing	9	20	FALSE	-0.134887	-3.79735	0.000146551	0.0153878	TRUE
Self-report daytime dozing	10	11	FALSE	0.0118698	0.46094	0.644845	67.7087	FALSE
Self-report daytime dozing	10	12	FALSE	-0.0923525	-2.01446	0.0439707	4.61693	FALSE
Self-report daytime dozing	10	13	FALSE	0.00600551	0.227713	0.819871	86.0864	FALSE
Self-report daytime dozing	10	14	FALSE	-0.0113723	-0.436571	0.662426	69.5547	FALSE
Self-report daytime dozing	10	15	FALSE	0.0134333	0.530426	0.595821	62.5612	FALSE
Self-report daytime dozing	10	16	FALSE	0.0648218	1.52149	0.128148	13.4555	FALSE
Self-report daytime dozing	10	17	FALSE	0.0709943	2.42864	0.0151615	1.59196	FALSE
Self-report daytime dozing	10	18	FALSE	-0.11367	-3.82957	0.000128635	0.0135067	TRUE
Self-report daytime dozing	10	19	FALSE	-0.127356	-4.50616	6.62692e-06	0.000695827	TRUE
Self-report daytime dozing	10	20	FALSE	-0.151441	-4.93891	7.89982e-07	8.29481e-05	TRUE
Self-report daytime dozing	11	12	FALSE	-0.0806051	-3.36841	0.000757016	0.0794867	TRUE
Self-report daytime dozing	11	13	FALSE	-0.0628283	-2.48043	0.0131281	1.37845	FALSE
Self-report daytime dozing	11	14	FALSE	-0.0343776	-1.21214	0.22547	23.6743	FALSE
Self-report daytime dozing	11	15	FALSE	-0.079408	-2.96386	0.00304056	0.319259	TRUE
Self-report daytime dozing	11	16	FALSE	-0.147812	-4.65543	3.24734e-06	0.00034097	TRUE
Self-report daytime dozing	11	17	FALSE	-0.0502666	-1.94694	0.0515519	5.41295	FALSE
Self-report daytime dozing	11	18	FALSE	-0.0825139	-2.73066	0.0063246	0.664084	TRUE
Self-report daytime dozing	11	19	FALSE	-0.113094	-4.17427	2.99811e-05	0.00314801	TRUE
Self-report daytime dozing	11	20	FALSE	0.0710905	2.65148	0.00801826	0.841917	TRUE
Self-report daytime dozing	12	13	FALSE	-0.0480326	-1.68186	0.0926065	9.72368	FALSE
Self-report daytime dozing	12	14	FALSE	0.0541354	2.03129	0.042235	4.43467	FALSE
Self-report daytime dozing	12	15	FALSE	0.0293617	1.09495	0.273546	28.7223	FALSE
Self-report daytime dozing	12	16	FALSE	-0.0548604	-1.92488	0.0542541	5.69668	FALSE
Self-report daytime dozing	12	17	FALSE	-0.0285605	-1.08145	0.279504	29.3479	FALSE
Self-report daytime dozing	12	18	FALSE	0.148889	5.0162	5.30163e-07	5.56671e-05	TRUE
Self-report daytime dozing	12	19	FALSE	-0.292959	-10.2708	1.05039e-24	1.10291e-22	TRUE
Self-report daytime dozing	12	20	FALSE	-0.210289	-7.98183	1.49424e-15	1.56896e-13	TRUE
Self-report daytime dozing	13	14	FALSE	-0.20825	-7.59373	3.20095e-14	3.36099e-12	TRUE
Self-report daytime dozing	13	15	FALSE	-0.0552301	-2.08996	0.0366301	3.84616	FALSE
Self-report daytime dozing	13	16	FALSE	0.149874	5.33602	9.57204e-08	1.00506e-05	TRUE
Self-report daytime dozing	13	17	FALSE	0.275161	9.07726	1.18319e-19	1.24234e-17	TRUE
Self-report daytime dozing	13	18	FALSE	0.0948999	3.61011	0.000306586	0.0321916	TRUE
Self-report daytime dozing	13	19	FALSE	-0.136455	-5.28216	1.28589e-07	1.35018e-05	TRUE
Self-report daytime dozing	13	20	FALSE	0.183416	7.06282	1.66879e-12	1.75223e-10	TRUE
Self-report daytime dozing	14	15	FALSE	-0.00730157	-0.295187	0.767853	80.6246	FALSE
Self-report daytime dozing	14	16	FALSE	0.0499348	1.58728	0.11246	11.8083	FALSE
Self-report daytime dozing	14	17	FALSE	-0.16966	-5.89889	3.70012e-09	3.88512e-07	TRUE
Self-report daytime dozing	14	18	FALSE	-0.12965	-4.28493	1.83388e-05	0.00192558	TRUE
Self-report daytime dozing	14	19	FALSE	-0.0934253	-3.41317	0.000642997	0.0675147	TRUE
Self-report daytime dozing	14	20	FALSE	0.0481196	1.56102	0.11853	12.4457	FALSE
Self-report daytime dozing	15	16	FALSE	0.147162	4.79434	1.64028e-06	0.000172229	TRUE
Self-report daytime dozing	15	17	FALSE	0.113599	3.89513	9.83671e-05	0.0103285	TRUE
Self-report daytime dozing	15	18	FALSE	-0.133953	-4.805	1.55521e-06	0.000163297	TRUE
Self-report daytime dozing	15	19	FALSE	0.145872	4.71749	2.39884e-06	0.000251878	TRUE
Self-report daytime dozing	15	20	FALSE	-0.220471	-7.79055	6.89283e-15	7.23747e-13	TRUE
Self-report daytime dozing	16	17	FALSE	-0.117324	-4.45693	8.34512e-06	0.000876237	TRUE
Self-report daytime dozing	16	18	FALSE	-0.226055	-7.46704	8.43112e-14	8.85268e-12	TRUE
Self-report daytime dozing	16	19	FALSE	-0.0317121	-1.01859	0.308404	32.3824	FALSE
Self-report daytime dozing	16	20	FALSE	0.146713	4.89551	9.85785e-07	0.000103507	TRUE
Self-report daytime dozing	17	18	FALSE	0.124783	4.48617	7.27959e-06	0.000764357	TRUE
Self-report daytime dozing	17	19	FALSE	0.0933999	3.07323	0.00211955	0.222553	TRUE
Self-report daytime dozing	17	20	FALSE	-0.147675	-5.03088	4.91151e-07	5.15709e-05	TRUE
Self-report daytime dozing	18	19	FALSE	0.176314	6.15902	7.41654e-10	7.78736e-08	TRUE
Self-report daytime dozing	18	20	FALSE	0.052317	2.07532	0.0379653	3.98636	FALSE
Self-report daytime dozing	19	20	FALSE	0.0734456	2.62176	0.00875226	0.918987	TRUE
Self-report daytime dozing	0	1	TRUE	0.0812682	0.655793	0.512126	53.7733	FALSE
Self-report daytime dozing	0	2	TRUE	0.1015	0.83241	0.405399	42.5669	FALSE
Self-report daytime dozing	0	3	TRUE	-0.0414832	-0.337493	0.735824	77.2615	FALSE
Self-report daytime dozing	0	4	TRUE	0.199236	1.54641	0.122362	12.848	FALSE
Self-report daytime dozing	0	5	TRUE	-0.253923	-1.43712	0.151031	15.8583	FALSE
Self-report daytime dozing	0	6	TRUE	-0.0824738	-0.658701	0.510257	53.577	FALSE
Self-report daytime dozing	0	7	TRUE	-0.101877	-0.80328	0.422024	44.3125	FALSE
Self-report daytime dozing	0	8	TRUE	0.0541824	0.453351	0.650405	68.2925	FALSE
Self-report daytime dozing	0	9	TRUE	0.231624	1.90307	0.0573475	6.02149	FALSE
Self-report daytime dozing	0	10	TRUE	-0.137251	-1.22265	0.221782	23.2871	FALSE
Self-report daytime dozing	0	11	TRUE	0.0100717	0.0795888	0.936582	98.3411	FALSE
Self-report daytime dozing	0	12	TRUE	-0.202937	-1.81614	0.069678	7.31619	FALSE
Self-report daytime dozing	0	13	TRUE	-0.00316934	-0.0259623	0.979293	102.826	FALSE
Self-report daytime dozing	0	14	TRUE	-0.242257	-2.22747	0.0261647	2.74729	FALSE
Self-report daytime dozing	0	15	TRUE	0.308007	2.34397	0.0192951	2.02599	FALSE
Self-report daytime dozing	0	16	TRUE	-0.204519	-1.60927	0.107907	11.3302	FALSE
Self-report daytime dozing	0	17	TRUE	-0.193974	-1.51759	0.129471	13.5944	FALSE
Self-report daytime dozing	0	18	TRUE	0.275215	2.14476	0.0322398	3.38518	FALSE
Self-report daytime dozing	0	19	TRUE	-0.0915305	-0.807903	0.419361	44.0329	FALSE
Self-report daytime dozing	0	20	TRUE	-0.0745978	-0.611043	0.541326	56.8392	FALSE
Self-report daytime dozing	1	2	TRUE	0.0406416	0.342033	0.732405	76.9026	FALSE
Self-report daytime dozing	1	3	TRUE	0.116037	0.905861	0.365253	38.3516	FALSE
Self-report daytime dozing	1	4	TRUE	-0.115114	-0.695197	0.48711	51.1465	FALSE
Self-report daytime dozing	1	5	TRUE	-0.0773421	-0.638589	0.523253	54.9416	FALSE
Self-report daytime dozing	1	6	TRUE	-0.485214	-2.76889	0.00574005	0.602706	TRUE
Self-report daytime dozing	1	7	TRUE	-0.11382	-0.964103	0.335251	35.2014	FALSE
Self-report daytime dozing	1	8	TRUE	-0.0964501	-0.859866	0.39009	40.9595	FALSE
Self-report daytime dozing	1	9	TRUE	-0.100789	-0.863794	0.387931	40.7327	FALSE
Self-report daytime dozing	1	10	TRUE	-0.00365301	-0.025714	0.979491	102.847	FALSE
Self-report daytime dozing	1	11	TRUE	-0.0392744	-0.308718	0.757608	79.5489	FALSE
Self-report daytime dozing	1	12	TRUE	0.0153848	0.11794	0.906142	95.1449	FALSE
Self-report daytime dozing	1	13	TRUE	0.0977093	0.739931	0.459537	48.2514	FALSE
Self-report daytime dozing	1	14	TRUE	0.100594	0.757738	0.448805	47.1246	FALSE
Self-report daytime dozing	1	15	TRUE	-0.0114118	-0.0912399	0.927322	97.3688	FALSE
Self-report daytime dozing	1	16	TRUE	0.102564	0.808936	0.418767	43.9705	FALSE
Self-report daytime dozing	1	17	TRUE	-0.0441639	-0.292563	0.769925	80.8421	FALSE
Self-report daytime dozing	1	18	TRUE	0.0343057	0.267463	0.789174	82.8632	FALSE
Self-report daytime dozing	1	19	TRUE	0.0434934	0.25799	0.796474	83.6297	FALSE
Self-report daytime dozing	1	20	TRUE	-0.0312487	-0.233394	0.815508	85.6284	FALSE
Self-report daytime dozing	2	3	TRUE	0.112062	0.752872	0.451728	47.4314	FALSE
Self-report daytime dozing	2	4	TRUE	0.0277438	0.227331	0.820217	86.1228	FALSE
Self-report daytime dozing	2	5	TRUE	0.0957658	0.841124	0.400502	42.0528	FALSE
Self-report daytime dozing	2	6	TRUE	0.00196395	0.0183399	0.985372	103.464	FALSE
Self-report daytime dozing	2	7	TRUE	-0.0317953	-0.210061	0.833668	87.5351	FALSE
Self-report daytime dozing	2	8	TRUE	-0.169587	-1.11072	0.26698	28.0329	FALSE
Self-report daytime dozing	2	9	TRUE	-0.0899935	-0.806271	0.420299	44.1314	FALSE
Self-report daytime dozing	2	10	TRUE	-0.122538	-0.915862	0.359986	37.7985	FALSE
Self-report daytime dozing	2	11	TRUE	0.150588	1.32037	0.187045	19.6398	FALSE
Self-report daytime dozing	2	12	TRUE	0.0488798	0.356731	0.721377	75.7446	FALSE
Self-report daytime dozing	2	13	TRUE	0.125459	1.20338	0.229143	24.06	FALSE
Self-report daytime dozing	2	14	TRUE	0.147043	1.42334	0.154983	16.2732	FALSE
Self-report daytime dozing	2	15	TRUE	0.0360323	0.353762	0.723599	75.9779	FALSE
Self-report daytime dozing	2	16	TRUE	-0.228366	-1.71321	0.0870202	9.13712	FALSE
Self-report daytime dozing	2	17	TRUE	-0.221463	-1.66353	0.0965476	10.1375	FALSE
Self-report daytime dozing	2	18	TRUE	0.226057	1.23248	0.218096	22.9001	FALSE
Self-report daytime dozing	2	19	TRUE	0.19693	1.6494	0.0994144	10.4385	FALSE
Self-report daytime dozing	2	20	TRUE	0.048862	0.322758	0.746954	78.4302	FALSE
Self-report daytime dozing	3	4	TRUE	-0.147626	-1.04294	0.297255	31.2118	FALSE
Self-report daytime dozing	3	5	TRUE	0.243127	1.72353	0.085142	8.93991	FALSE
Self-report daytime dozing	3	6	TRUE	0.0464494	0.420809	0.673994	70.7693	FALSE
Self-report daytime dozing	3	7	TRUE	-0.0715099	-0.647043	0.517768	54.3657	FALSE
Self-report daytime dozing	3	8	TRUE	0.196233	1.70206	0.0890863	9.35406	FALSE
Self-report daytime dozing	3	9	TRUE	0.0351956	0.237915	0.812002	85.2602	FALSE
Self-report daytime dozing	3	10	TRUE	-0.268938	-2.00371	0.0454012	4.76712	FALSE
Self-report daytime dozing	3	11	TRUE	0.166944	0.895888	0.370554	38.9082	FALSE
Self-report daytime dozing	3	12	TRUE	0.154034	0.813029	0.416416	43.7237	FALSE
Self-report daytime dozing	3	13	TRUE	-0.0528933	-0.433783	0.66455	69.7778	FALSE
Self-report daytime dozing	3	14	TRUE	0.157703	1.38547	0.166254	17.4566	FALSE
Self-report daytime dozing	3	15	TRUE	0.103762	0.843018	0.399443	41.9415	FALSE
Self-report daytime dozing	3	16	TRUE	0.0702741	0.589619	0.555595	58.3375	FALSE
Self-report daytime dozing	3	17	TRUE	0.143784	1.15608	0.247953	26.0351	FALSE
Self-report daytime dozing	3	18	TRUE	-0.19877	-1.5541	0.120509	12.6534	FALSE
Self-report daytime dozing	3	19	TRUE	0.0986212	0.857481	0.391407	41.0977	FALSE
Self-report daytime dozing	3	20	TRUE	-0.00916437	-0.0785151	0.937436	98.4307	FALSE
Self-report daytime dozing	4	5	TRUE	-0.117492	-0.862755	0.388501	40.7926	FALSE
Self-report daytime dozing	4	6	TRUE	0.159208	1.37162	0.170526	17.9052	FALSE
Self-report daytime dozing	4	7	TRUE	0.0192024	0.172237	0.86329	90.6455	FALSE
Self-report daytime dozing	4	8	TRUE	0.054596	0.465296	0.641833	67.3925	FALSE
Self-report daytime dozing	4	9	TRUE	-0.0439771	-0.288188	0.773269	81.1932	FALSE
Self-report daytime dozing	4	10	TRUE	-0.0914938	-0.716445	0.473901	49.7596	FALSE
Self-report daytime dozing	4	11	TRUE	-0.00810811	-0.0627278	0.949997	99.7497	FALSE
Self-report daytime dozing	4	12	TRUE	0.163094	1.2781	0.201539	21.1616	FALSE
Self-report daytime dozing	4	13	TRUE	-0.0962911	-0.79277	0.42812	44.9526	FALSE
Self-report daytime dozing	4	14	TRUE	-0.038592	-0.334393	0.738161	77.5069	FALSE
Self-report daytime dozing	4	15	TRUE	-0.0894017	-0.757117	0.449176	47.1635	FALSE
Self-report daytime dozing	4	16	TRUE	-0.0702018	-0.561801	0.574389	60.3109	FALSE
Self-report daytime dozing	4	17	TRUE	0.14897	1.11056	0.267054	28.0407	FALSE
Self-report daytime dozing	4	18	TRUE	-0.0593672	-0.453586	0.650236	68.2748	FALSE
Self-report daytime dozing	4	19	TRUE	-0.0814667	-0.625867	0.531559	55.8137	FALSE
Self-report daytime dozing	4	20	TRUE	-0.0273145	-0.208027	0.835255	87.7017	FALSE
Self-report daytime dozing	5	6	TRUE	-0.0430942	-0.328044	0.742954	78.0102	FALSE
Self-report daytime dozing	5	7	TRUE	0.210473	1.62162	0.105236	11.0498	FALSE
Self-report daytime dozing	5	8	TRUE	-0.208114	-1.35265	0.176504	18.533	FALSE
Self-report daytime dozing	5	9	TRUE	-0.205921	-1.61261	0.107179	11.2538	FALSE
Self-report daytime dozing	5	10	TRUE	-0.234579	-1.50257	0.133296	13.9961	FALSE
Self-report daytime dozing	5	11	TRUE	-0.00705871	-0.0507143	0.959564	100.754	FALSE
Self-report daytime dozing	5	12	TRUE	-0.0294369	-0.235268	0.814055	85.4758	FALSE
Self-report daytime dozing	5	13	TRUE	0.0625626	0.541157	0.588534	61.7961	FALSE
Self-report daytime dozing	5	14	TRUE	-0.213882	-1.45277	0.146634	15.3965	FALSE
Self-report daytime dozing	5	15	TRUE	0.115676	0.798037	0.425065	44.6319	FALSE
Self-report daytime dozing	5	16	TRUE	0.00877916	0.042098	0.96643	101.475	FALSE
Self-report daytime dozing	5	17	TRUE	0.0756728	0.390193	0.696484	73.1308	FALSE
Self-report daytime dozing	5	18	TRUE	-0.20029	-0.882606	0.377679	39.6563	FALSE
Self-report daytime dozing	5	19	TRUE	0.119676	0.968099	0.333255	34.9917	FALSE
Self-report daytime dozing	5	20	TRUE	0.091232	0.718633	0.472554	49.6182	FALSE
Self-report daytime dozing	6	7	TRUE	0.203632	1.50398	0.132936	13.9583	FALSE
Self-report daytime dozing	6	8	TRUE	-0.230572	-1.82013	0.0690706	7.25241	FALSE
Self-report daytime dozing	6	9	TRUE	-0.0197355	-0.1516	0.879536	92.3513	FALSE
Self-report daytime dozing	6	10	TRUE	-0.119869	-0.951968	0.341365	35.8433	FALSE
[truncated: 101 more rows]

## Sheet: Figure 5C (Sleep Strat. Corr.)
Variable 1	Variable 2	Correlation	p-value	Paradigm	Quantile
Duration of longest sleep bout	PHQ-2	-0.0787578	0.255847	Resting	(0.92, 6.8]
Duration of longest sleep bout	Cognition	-0.0917313	0.185446	Resting	(0.92, 6.8]
Duration of longest sleep bout	Self-report insomnia	-0.201479	0.00336333	Resting	(0.92, 6.8]
Duration of longest sleep bout	Self-report daytime dozing	-0.041587	0.548963	Resting	(0.92, 6.8]
PHQ-2	Cognition	-0.413521	4.42663e-10	Resting	(0.92, 6.8]
PHQ-2	Self-report insomnia	0.396293	2.61455e-09	Resting	(0.92, 6.8]
PHQ-2	Self-report daytime dozing	-0.603972	2.89591e-22	Resting	(0.92, 6.8]
Cognition	Self-report insomnia	-0.241281	0.000418888	Resting	(0.92, 6.8]
Cognition	Self-report daytime dozing	0.543196	1.62299e-17	Resting	(0.92, 6.8]
Self-report insomnia	Self-report daytime dozing	-0.344986	2.93178e-07	Resting	(0.92, 6.8]
Duration of longest sleep bout	PHQ-2	0.591431	3.34377e-21	Resting	(6.8, 11.467]
Duration of longest sleep bout	Cognition	-0.0198342	0.77508	Resting	(6.8, 11.467]
Duration of longest sleep bout	Self-report insomnia	0.72895	4.40906e-36	Resting	(6.8, 11.467]
Duration of longest sleep bout	Self-report daytime dozing	-0.918552	8.7066e-86	Resting	(6.8, 11.467]
PHQ-2	Cognition	-0.0528975	0.445752	Resting	(6.8, 11.467]
PHQ-2	Self-report insomnia	0.544329	1.35029e-17	Resting	(6.8, 11.467]
PHQ-2	Self-report daytime dozing	-0.537135	4.29197e-17	Resting	(6.8, 11.467]
Cognition	Self-report insomnia	0.147985	0.0320716	Resting	(6.8, 11.467]
Cognition	Self-report daytime dozing	-0.0555283	0.423424	Resting	(6.8, 11.467]
Self-report insomnia	Self-report daytime dozing	-0.762038	3.99369e-41	Resting	(6.8, 11.467]

## Sheet: Figure 5D (Sleep Strat. Coeff.)
Variable	Node 1	Node 2	Quantile	Coefficient	t-value	p-value (raw)	p-value (Bonferroni)	Significant
Duration of longest sleep bout	0	1	(0.92, 6.8]	0.0282428	1.10812	0.267854	28.1247	FALSE
Duration of longest sleep bout	0	2	(0.92, 6.8]	-0.00133796	-0.0544109	0.95661	100.444	FALSE
Duration of longest sleep bout	0	3	(0.92, 6.8]	-0.0134234	-0.552133	0.580877	60.9921	FALSE
Duration of longest sleep bout	0	4	(0.92, 6.8]	-0.00505838	-0.204258	0.838159	88.0067	FALSE
Duration of longest sleep bout	0	5	(0.92, 6.8]	0.0305718	0.817067	0.413921	43.4617	FALSE
Duration of longest sleep bout	0	6	(0.92, 6.8]	0.0280825	1.13724	0.25548	26.8254	FALSE
Duration of longest sleep bout	0	7	(0.92, 6.8]	0.0059511	0.225128	0.821887	86.2982	FALSE
Duration of longest sleep bout	0	8	(0.92, 6.8]	-0.0180384	-0.714339	0.475044	49.8796	FALSE
Duration of longest sleep bout	0	9	(0.92, 6.8]	0.00776738	0.309753	0.756759	79.4597	FALSE
Duration of longest sleep bout	0	10	(0.92, 6.8]	-0.0134892	-0.590647	0.554778	58.2517	FALSE
Duration of longest sleep bout	0	11	(0.92, 6.8]	0.0175696	0.670794	0.502376	52.7495	FALSE
Duration of longest sleep bout	0	12	(0.92, 6.8]	-0.00134254	-0.0566407	0.954833	100.257	FALSE
Duration of longest sleep bout	0	13	(0.92, 6.8]	0.000368151	0.0152476	0.987835	103.723	FALSE
Duration of longest sleep bout	0	14	(0.92, 6.8]	-0.0105212	-0.452778	0.650724	68.326	FALSE
Duration of longest sleep bout	0	15	(0.92, 6.8]	0.00608285	0.222472	0.823954	86.5152	FALSE
Duration of longest sleep bout	0	16	(0.92, 6.8]	0.0093706	0.346023	0.729337	76.5804	FALSE
Duration of longest sleep bout	0	17	(0.92, 6.8]	-0.00373414	-0.144884	0.884807	92.9048	FALSE
Duration of longest sleep bout	0	18	(0.92, 6.8]	0.00133993	0.0514129	0.958998	100.695	FALSE
Duration of longest sleep bout	0	19	(0.92, 6.8]	-0.0246391	-1.06006	0.28916	30.3618	FALSE
Duration of longest sleep bout	0	20	(0.92, 6.8]	-0.0160463	-0.632474	0.5271	55.3455	FALSE
Duration of longest sleep bout	1	2	(0.92, 6.8]	-0.00870982	-0.349371	0.726822	76.3164	FALSE
Duration of longest sleep bout	1	3	(0.92, 6.8]	0.013806	0.555683	0.578447	60.737	FALSE
Duration of longest sleep bout	1	4	(0.92, 6.8]	-0.01403	-0.407864	0.683387	71.7556	FALSE
Duration of longest sleep bout	1	5	(0.92, 6.8]	-0.00831721	-0.343092	0.731541	76.8118	FALSE
Duration of longest sleep bout	1	6	(0.92, 6.8]	-0.0246902	-0.70208	0.482655	50.6788	FALSE
Duration of longest sleep bout	1	7	(0.92, 6.8]	-0.00553982	-0.225385	0.821687	86.2771	FALSE
Duration of longest sleep bout	1	8	(0.92, 6.8]	0.00684869	0.287964	0.773384	81.2053	FALSE
Duration of longest sleep bout	1	9	(0.92, 6.8]	-0.0573055	-2.42928	0.0151565	1.59143	FALSE
Duration of longest sleep bout	1	10	(0.92, 6.8]	-0.0133198	-0.463576	0.642968	67.5116	FALSE
Duration of longest sleep bout	1	11	(0.92, 6.8]	-0.00606823	-0.234845	0.814336	85.5053	FALSE
Duration of longest sleep bout	1	12	(0.92, 6.8]	0.0193933	0.752076	0.452033	47.4635	FALSE
Duration of longest sleep bout	1	13	(0.92, 6.8]	-0.00123948	-0.0474561	0.962151	101.026	FALSE
Duration of longest sleep bout	1	14	(0.92, 6.8]	0.0298941	1.1249	0.260674	27.3708	FALSE
Duration of longest sleep bout	1	15	(0.92, 6.8]	0.0244921	0.947387	0.343478	36.0652	FALSE
Duration of longest sleep bout	1	16	(0.92, 6.8]	-0.00479857	-0.186317	0.852202	89.4812	FALSE
Duration of longest sleep bout	1	17	(0.92, 6.8]	-0.00370975	-0.129107	0.897277	94.2141	FALSE
Duration of longest sleep bout	1	18	(0.92, 6.8]	0.0401728	1.53386	0.125113	13.1369	FALSE
Duration of longest sleep bout	1	19	(0.92, 6.8]	-0.0273655	-0.773794	0.439082	46.1036	FALSE
Duration of longest sleep bout	1	20	(0.92, 6.8]	-0.0805446	-3.00295	0.0026842	0.281841	TRUE
Duration of longest sleep bout	2	3	(0.92, 6.8]	-0.0165414	-0.549581	0.582626	61.1758	FALSE
Duration of longest sleep bout	2	4	(0.92, 6.8]	0.0057288	0.225591	0.821527	86.2603	FALSE
Duration of longest sleep bout	2	5	(0.92, 6.8]	-0.00816601	-0.34544	0.729775	76.6263	FALSE
Duration of longest sleep bout	2	6	(0.92, 6.8]	0.0296696	1.33107	0.183213	19.2374	FALSE
Duration of longest sleep bout	2	7	(0.92, 6.8]	-0.00882144	-0.286136	0.774784	81.3523	FALSE
Duration of longest sleep bout	2	8	(0.92, 6.8]	0.0367483	1.14886	0.250659	26.3191	FALSE
Duration of longest sleep bout	2	9	(0.92, 6.8]	0.0322063	1.36879	0.171115	17.9671	FALSE
Duration of longest sleep bout	2	10	(0.92, 6.8]	-0.0123437	-0.447754	0.654346	68.7064	FALSE
Duration of longest sleep bout	2	11	(0.92, 6.8]	-0.0424121	-1.78539	0.0742465	7.79589	FALSE
Duration of longest sleep bout	2	12	(0.92, 6.8]	-0.00359167	-0.128916	0.897429	94.23	FALSE
Duration of longest sleep bout	2	13	(0.92, 6.8]	0.011028	0.486902	0.626345	65.7662	FALSE
Duration of longest sleep bout	2	14	(0.92, 6.8]	0.0161321	0.743716	0.457076	47.993	FALSE
Duration of longest sleep bout	2	15	(0.92, 6.8]	0.0265116	1.27473	0.202451	21.2573	FALSE
Duration of longest sleep bout	2	16	(0.92, 6.8]	-0.00654258	-0.239997	0.81034	85.0857	FALSE
Duration of longest sleep bout	2	17	(0.92, 6.8]	0.0235387	0.885756	0.375783	39.4572	FALSE
Duration of longest sleep bout	2	18	(0.92, 6.8]	0.0181497	0.466237	0.641062	67.3116	FALSE
Duration of longest sleep bout	2	19	(0.92, 6.8]	0.00754749	0.308399	0.757789	79.5679	FALSE
Duration of longest sleep bout	2	20	(0.92, 6.8]	-0.00895052	-0.2843	0.77619	81.5	FALSE
Duration of longest sleep bout	3	4	(0.92, 6.8]	-0.0214193	-0.759255	0.447728	47.0115	FALSE
Duration of longest sleep bout	3	5	(0.92, 6.8]	-0.0013313	-0.0457237	0.963532	101.171	FALSE
Duration of longest sleep bout	3	6	(0.92, 6.8]	-0.0120317	-0.511324	0.609142	63.9599	FALSE
Duration of longest sleep bout	3	7	(0.92, 6.8]	-0.0200134	-0.867817	0.385528	40.4804	FALSE
Duration of longest sleep bout	3	8	(0.92, 6.8]	0.0594863	2.59668	0.00943468	0.990642	TRUE
Duration of longest sleep bout	3	9	(0.92, 6.8]	-0.0126971	-0.419465	0.674891	70.8635	FALSE
Duration of longest sleep bout	3	10	(0.92, 6.8]	0.0180183	0.661988	0.508003	53.3403	FALSE
Duration of longest sleep bout	3	11	(0.92, 6.8]	0.0110106	0.277155	0.78167	82.0754	FALSE
Duration of longest sleep bout	3	12	(0.92, 6.8]	0.00303482	0.077673	0.938091	98.4995	FALSE
Duration of longest sleep bout	3	13	(0.92, 6.8]	0.00805414	0.318093	0.750425	78.7946	FALSE
Duration of longest sleep bout	3	14	(0.92, 6.8]	0.0280576	1.20608	0.227831	23.9222	FALSE
Duration of longest sleep bout	3	15	(0.92, 6.8]	-0.0153821	-0.62819	0.529902	55.6397	FALSE
Duration of longest sleep bout	3	16	(0.92, 6.8]	-0.0181144	-0.768568	0.442178	46.4287	FALSE
Duration of longest sleep bout	3	17	(0.92, 6.8]	-0.0196264	-0.775642	0.43799	45.9889	FALSE
Duration of longest sleep bout	3	18	(0.92, 6.8]	-0.00188446	-0.0735423	0.941377	98.8446	FALSE
Duration of longest sleep bout	3	19	(0.92, 6.8]	0.0114086	0.493503	0.621674	65.2758	FALSE
Duration of longest sleep bout	3	20	(0.92, 6.8]	-0.00595344	-0.25317	0.800145	84.0152	FALSE
Duration of longest sleep bout	4	5	(0.92, 6.8]	0.001264	0.0465417	0.96288	101.102	FALSE
Duration of longest sleep bout	4	6	(0.92, 6.8]	0.0143369	0.608147	0.543113	57.0268	FALSE
Duration of longest sleep bout	4	7	(0.92, 6.8]	-0.0302905	-1.30434	0.192166	20.1774	FALSE
Duration of longest sleep bout	4	8	(0.92, 6.8]	-0.00218002	-0.0888859	0.929175	97.5634	FALSE
Duration of longest sleep bout	4	9	(0.92, 6.8]	-0.0250536	-0.797403	0.425247	44.6509	FALSE
Duration of longest sleep bout	4	10	(0.92, 6.8]	0.0772693	3.02935	0.00246063	0.258367	TRUE
Duration of longest sleep bout	4	11	(0.92, 6.8]	0.0113108	0.442142	0.658401	69.1321	FALSE
Duration of longest sleep bout	4	12	(0.92, 6.8]	0.0356386	1.3998	0.161624	16.9705	FALSE
Duration of longest sleep bout	4	13	(0.92, 6.8]	-0.0539823	-2.08611	0.0370087	3.88591	FALSE
Duration of longest sleep bout	4	14	(0.92, 6.8]	-0.000120218	-0.00482238	0.996152	104.596	FALSE
Duration of longest sleep bout	4	15	(0.92, 6.8]	-0.00568908	-0.225164	0.821859	86.2952	FALSE
Duration of longest sleep bout	4	16	(0.92, 6.8]	0.0337356	1.39119	0.164218	17.2429	FALSE
Duration of longest sleep bout	4	17	(0.92, 6.8]	-0.0481041	-1.84398	0.0652325	6.84941	FALSE
Duration of longest sleep bout	4	18	(0.92, 6.8]	0.00875754	0.326277	0.744226	78.1437	FALSE
Duration of longest sleep bout	4	19	(0.92, 6.8]	0.0113405	0.42561	0.670407	70.3927	FALSE
Duration of longest sleep bout	4	20	(0.92, 6.8]	0.0170942	0.619446	0.535645	56.2427	FALSE
Duration of longest sleep bout	5	6	(0.92, 6.8]	0.0492263	1.85299	0.0639308	6.71274	FALSE
Duration of longest sleep bout	5	7	(0.92, 6.8]	0.0157827	0.596237	0.551038	57.859	FALSE
Duration of longest sleep bout	5	8	(0.92, 6.8]	-0.00583098	-0.186271	0.852238	89.485	FALSE
Duration of longest sleep bout	5	9	(0.92, 6.8]	0.00795455	0.300604	0.763726	80.1913	FALSE
Duration of longest sleep bout	5	10	(0.92, 6.8]	-0.0101235	-0.328415	0.742608	77.9739	FALSE
Duration of longest sleep bout	5	11	(0.92, 6.8]	-0.0247531	-0.92246	0.356324	37.414	FALSE
Duration of longest sleep bout	5	12	(0.92, 6.8]	-0.00796585	-0.31907	0.749684	78.7168	FALSE
Duration of longest sleep bout	5	13	(0.92, 6.8]	-0.0237411	-0.983032	0.32563	34.1911	FALSE
Duration of longest sleep bout	5	14	(0.92, 6.8]	0.0146611	0.499988	0.617101	64.7956	FALSE
Duration of longest sleep bout	5	15	(0.92, 6.8]	0.0120084	0.408165	0.683167	71.7325	FALSE
Duration of longest sleep bout	5	16	(0.92, 6.8]	-0.0394884	-0.909404	0.363171	38.133	FALSE
Duration of longest sleep bout	5	17	(0.92, 6.8]	-0.0240099	-0.585541	0.558205	58.6115	FALSE
Duration of longest sleep bout	5	18	(0.92, 6.8]	-0.00752249	-0.157376	0.874953	91.8701	FALSE
Duration of longest sleep bout	5	19	(0.92, 6.8]	-0.037193	-1.48156	0.138507	14.5433	FALSE
Duration of longest sleep bout	5	20	(0.92, 6.8]	0.0126808	0.479619	0.631515	66.3091	FALSE
Duration of longest sleep bout	6	7	(0.92, 6.8]	0.0439859	1.57687	0.114876	12.062	FALSE
Duration of longest sleep bout	6	8	(0.92, 6.8]	-0.0148527	-0.591818	0.553994	58.1693	FALSE
Duration of longest sleep bout	6	9	(0.92, 6.8]	-0.0207754	-0.788466	0.430454	45.1976	FALSE
Duration of longest sleep bout	6	10	(0.92, 6.8]	-0.00611067	-0.234193	0.814843	85.5585	FALSE
Duration of longest sleep bout	6	11	(0.92, 6.8]	0.0210552	0.810356	0.417766	43.8654	FALSE
Duration of longest sleep bout	6	12	(0.92, 6.8]	0.0290322	1.14577	0.251934	26.4531	FALSE
Duration of longest sleep bout	6	13	(0.92, 6.8]	0.0246457	0.993964	0.320279	33.6293	FALSE
Duration of longest sleep bout	6	14	(0.92, 6.8]	-0.046585	-1.849	0.0645041	6.77293	FALSE
Duration of longest sleep bout	6	15	(0.92, 6.8]	0.0446407	1.64381	0.100266	10.528	FALSE
Duration of longest sleep bout	6	16	(0.92, 6.8]	0.0233973	0.794251	0.427079	44.8433	FALSE
Duration of longest sleep bout	6	17	(0.92, 6.8]	0.0223393	0.880434	0.378658	39.7591	FALSE
Duration of longest sleep bout	6	18	(0.92, 6.8]	0.0196533	0.694898	0.487144	51.1502	FALSE
Duration of longest sleep bout	6	19	(0.92, 6.8]	0.0469003	1.8924	0.0584837	6.14079	FALSE
Duration of longest sleep bout	6	20	(0.92, 6.8]	-0.0331851	-1.26946	0.204325	21.4542	FALSE
Duration of longest sleep bout	7	8	(0.92, 6.8]	-0.040397	-1.62862	0.103443	10.8615	FALSE
Duration of longest sleep bout	7	9	(0.92, 6.8]	-0.0206912	-0.770587	0.440981	46.303	FALSE
Duration of longest sleep bout	7	10	(0.92, 6.8]	0.00963423	0.311401	0.755506	79.3282	FALSE
Duration of longest sleep bout	7	11	(0.92, 6.8]	0.00305214	0.109709	0.912643	95.8276	FALSE
Duration of longest sleep bout	7	12	(0.92, 6.8]	0.0158919	0.559687	0.575713	60.4498	FALSE
Duration of longest sleep bout	7	13	(0.92, 6.8]	0.0415926	1.59633	0.110466	11.5989	FALSE
Duration of longest sleep bout	7	14	(0.92, 6.8]	0.0140104	0.567706	0.570255	59.8768	FALSE
Duration of longest sleep bout	7	15	(0.92, 6.8]	0.0329587	1.33207	0.182887	19.2031	FALSE
Duration of longest sleep bout	7	16	(0.92, 6.8]	-0.02149	-0.692189	0.488844	51.3286	FALSE
Duration of longest sleep bout	7	17	(0.92, 6.8]	-0.0236857	-0.8513	0.394635	41.4367	FALSE
Duration of longest sleep bout	7	18	(0.92, 6.8]	-0.0105219	-0.353582	0.723664	75.9848	FALSE
Duration of longest sleep bout	7	19	(0.92, 6.8]	0.000651956	0.0240764	0.980792	102.983	FALSE
Duration of longest sleep bout	7	20	(0.92, 6.8]	0.0281063	0.981184	0.32654	34.2867	FALSE
Duration of longest sleep bout	8	9	(0.92, 6.8]	-0.0293805	-1.17665	0.239382	25.1351	FALSE
Duration of longest sleep bout	8	10	(0.92, 6.8]	-0.00785499	-0.2962	0.767087	80.5441	FALSE
Duration of longest sleep bout	8	11	(0.92, 6.8]	0.0106961	0.325861	0.74454	78.1767	FALSE
Duration of longest sleep bout	8	12	(0.92, 6.8]	0.0245309	1.00582	0.314541	33.0268	FALSE
Duration of longest sleep bout	8	13	(0.92, 6.8]	-0.0206641	-0.810117	0.417904	43.8799	FALSE
Duration of longest sleep bout	8	14	(0.92, 6.8]	0.0267189	0.893873	0.371423	38.9994	FALSE
Duration of longest sleep bout	8	15	(0.92, 6.8]	0.0151422	0.588319	0.556339	58.4156	FALSE
Duration of longest sleep bout	8	16	(0.92, 6.8]	0.00749857	0.244847	0.806583	84.6912	FALSE
Duration of longest sleep bout	8	17	(0.92, 6.8]	-0.00582309	-0.222577	0.823872	86.5065	FALSE
Duration of longest sleep bout	8	18	(0.92, 6.8]	0.00419925	0.177347	0.859241	90.2203	FALSE
Duration of longest sleep bout	8	19	(0.92, 6.8]	0.0193038	0.84999	0.395363	41.5131	FALSE
Duration of longest sleep bout	8	20	(0.92, 6.8]	0.0327108	1.23152	0.218173	22.9081	FALSE
Duration of longest sleep bout	9	10	(0.92, 6.8]	0.000277335	0.00879747	0.992981	104.263	FALSE
Duration of longest sleep bout	9	11	(0.92, 6.8]	-0.0366477	-0.948792	0.342762	35.99	FALSE
Duration of longest sleep bout	9	12	(0.92, 6.8]	0.00866812	0.20206	0.839876	88.187	FALSE
Duration of longest sleep bout	9	13	(0.92, 6.8]	-0.00703446	-0.155473	0.876453	92.0276	FALSE
Duration of longest sleep bout	9	14	(0.92, 6.8]	-0.0288338	-1.21207	0.225531	23.6808	FALSE
Duration of longest sleep bout	9	15	(0.92, 6.8]	-0.0155467	-0.575221	0.565162	59.342	FALSE
Duration of longest sleep bout	9	16	(0.92, 6.8]	-0.0239262	-0.84614	0.397507	41.7382	FALSE
Duration of longest sleep bout	9	17	(0.92, 6.8]	-0.0140272	-0.570429	0.568407	59.6827	FALSE
Duration of longest sleep bout	9	18	(0.92, 6.8]	0.0290578	0.908213	0.3638	38.199	FALSE
Duration of longest sleep bout	9	19	(0.92, 6.8]	0.0367844	1.46213	0.143756	15.0944	FALSE
Duration of longest sleep bout	9	20	(0.92, 6.8]	-0.0125927	-0.387047	0.698735	73.3672	FALSE
Duration of longest sleep bout	10	11	(0.92, 6.8]	-0.013337	-0.561499	0.574477	60.3201	FALSE
Duration of longest sleep bout	10	12	(0.92, 6.8]	-0.0340526	-0.830759	0.406141	42.6449	FALSE
Duration of longest sleep bout	10	13	(0.92, 6.8]	0.0298818	1.23992	0.215051	22.5804	FALSE
Duration of longest sleep bout	10	14	(0.92, 6.8]	0.016	0.678145	0.497704	52.259	FALSE
Duration of longest sleep bout	10	15	(0.92, 6.8]	-0.0322363	-1.38848	0.16504	17.3292	FALSE
Duration of longest sleep bout	10	16	(0.92, 6.8]	-0.0124819	-0.330266	0.74121	77.8271	FALSE
Duration of longest sleep bout	10	17	(0.92, 6.8]	0.00126945	0.0479339	0.96177	100.986	FALSE
Duration of longest sleep bout	10	18	(0.92, 6.8]	-0.00111372	-0.0402595	0.967888	101.628	FALSE
Duration of longest sleep bout	10	19	(0.92, 6.8]	0.000878022	0.0338225	0.97302	102.167	FALSE
Duration of longest sleep bout	10	20	(0.92, 6.8]	-0.0460599	-1.6472	0.0995658	10.4544	FALSE
Duration of longest sleep bout	11	12	(0.92, 6.8]	0.00264455	0.119774	0.904666	94.9899	FALSE
Duration of longest sleep bout	11	13	(0.92, 6.8]	0.0393298	1.71743	0.0859487	9.02461	FALSE
Duration of longest sleep bout	11	14	(0.92, 6.8]	0.0422268	1.62288	0.104666	10.99	FALSE
Duration of longest sleep bout	11	15	(0.92, 6.8]	-0.0150303	-0.620004	0.535277	56.2041	FALSE
Duration of longest sleep bout	11	16	(0.92, 6.8]	-0.0270775	-0.935099	0.349773	36.7261	FALSE
Duration of longest sleep bout	11	17	(0.92, 6.8]	0.0189813	0.810073	0.417929	43.8825	FALSE
Duration of longest sleep bout	11	18	(0.92, 6.8]	0.00436736	0.160238	0.872699	91.6334	FALSE
Duration of longest sleep bout	11	19	(0.92, 6.8]	-0.0499781	-2.02419	0.0429926	4.51422	FALSE
Duration of longest sleep bout	11	20	(0.92, 6.8]	0.00426055	0.176156	0.860177	90.3186	FALSE
Duration of longest sleep bout	12	13	(0.92, 6.8]	-0.0281697	-1.08227	0.279174	29.3133	FALSE
Duration of longest sleep bout	12	14	(0.92, 6.8]	-0.015819	-0.64921	0.516227	54.2038	FALSE
Duration of longest sleep bout	12	15	(0.92, 6.8]	-0.0592102	-2.44293	0.0145959	1.53257	FALSE
Duration of longest sleep bout	12	16	(0.92, 6.8]	0.0350734	1.35101	0.176739	18.5576	FALSE
Duration of longest sleep bout	12	17	(0.92, 6.8]	-0.0442681	-1.84143	0.065605	6.88853	FALSE
Duration of longest sleep bout	12	18	(0.92, 6.8]	-0.0208303	-0.778986	0.436017	45.7818	FALSE
Duration of longest sleep bout	12	19	(0.92, 6.8]	0.0143126	0.546669	0.584625	61.3856	FALSE
Duration of longest sleep bout	12	20	(0.92, 6.8]	-7.88835e-05	-0.0032798	0.997383	104.725	FALSE
Duration of longest sleep bout	13	14	(0.92, 6.8]	-0.0100828	-0.399682	0.689404	72.3875	FALSE
Duration of longest sleep bout	13	15	(0.92, 6.8]	-0.00410886	-0.169269	0.865591	90.887	FALSE
Duration of longest sleep bout	13	16	(0.92, 6.8]	0.0225681	0.890995	0.372966	39.1614	FALSE
Duration of longest sleep bout	13	17	(0.92, 6.8]	0.0213711	0.772649	0.439759	46.1747	FALSE
Duration of longest sleep bout	13	18	(0.92, 6.8]	0.030566	1.27385	0.202764	21.2902	FALSE
Duration of longest sleep bout	13	19	(0.92, 6.8]	-0.00510764	-0.21588	0.829088	87.0543	FALSE
Duration of longest sleep bout	13	20	(0.92, 6.8]	-0.00342731	-0.143441	0.885947	93.0244	FALSE
Duration of longest sleep bout	14	15	(0.92, 6.8]	-0.0158134	-0.70733	0.479388	50.3357	FALSE
Duration of longest sleep bout	14	16	(0.92, 6.8]	-0.0114169	-0.397986	0.690654	72.5187	FALSE
Duration of longest sleep bout	14	17	(0.92, 6.8]	0.00477695	0.178985	0.857955	90.0853	FALSE
Duration of longest sleep bout	14	18	(0.92, 6.8]	-0.0170805	-0.619227	0.535789	56.2579	FALSE
Duration of longest sleep bout	14	19	(0.92, 6.8]	-0.0198507	-0.784624	0.432704	45.4339	FALSE
Duration of longest sleep bout	14	20	(0.92, 6.8]	0.0542109	1.92464	0.0543192	5.70352	FALSE
Duration of longest sleep bout	15	16	(0.92, 6.8]	0.0353841	1.26441	0.206131	21.6437	FALSE
Duration of longest sleep bout	15	17	(0.92, 6.8]	-0.00437395	-0.163828	0.869872	91.3365	FALSE
Duration of longest sleep bout	15	18	(0.92, 6.8]	-0.0045059	-0.176915	0.859581	90.256	FALSE
Duration of longest sleep bout	15	19	(0.92, 6.8]	0.0202315	0.709487	0.478049	50.1951	FALSE
Duration of longest sleep bout	15	20	(0.92, 6.8]	-0.00228418	-0.0869536	0.930711	97.7247	FALSE
Duration of longest sleep bout	16	17	(0.92, 6.8]	-0.0045961	-0.188895	0.850181	89.269	FALSE
Duration of longest sleep bout	16	18	(0.92, 6.8]	0.00231405	0.0830834	0.933788	98.0477	FALSE
Duration of longest sleep bout	16	19	(0.92, 6.8]	-0.00195973	-0.0696841	0.944447	99.167	FALSE
Duration of longest sleep bout	16	20	(0.92, 6.8]	-0.0562458	-2.04185	0.0412084	4.32688	FALSE
Duration of longest sleep bout	17	18	(0.92, 6.8]	-0.00719268	-0.284088	0.776353	81.517	FALSE
Duration of longest sleep bout	17	19	(0.92, 6.8]	0.00109278	0.0395328	0.968467	101.689	FALSE
Duration of longest sleep bout	17	20	(0.92, 6.8]	-0.0179545	-0.659542	0.509572	53.505	FALSE
Duration of longest sleep bout	18	19	(0.92, 6.8]	-0.0275628	-1.05435	0.291762	30.635	FALSE
Duration of longest sleep bout	18	20	(0.92, 6.8]	-0.0161756	-0.710218	0.477595	50.1475	FALSE
Duration of longest sleep bout	19	20	(0.92, 6.8]	0.00991989	0.388943	0.697332	73.2198	FALSE
Duration of longest sleep bout	0	1	(6.8, 11.467]	-0.0429989	-0.985973	0.324184	34.0393	FALSE
Duration of longest sleep bout	0	2	(6.8, 11.467]	0.0173171	0.429559	0.667531	70.0908	FALSE
Duration of longest sleep bout	0	3	(6.8, 11.467]	-0.0113129	-0.273896	0.784174	82.3383	FALSE
Duration of longest sleep bout	0	4	(6.8, 11.467]	0.0264953	0.604014	0.545856	57.3149	FALSE
Duration of longest sleep bout	0	5	(6.8, 11.467]	0.0196062	0.310106	0.756491	79.4315	FALSE
Duration of longest sleep bout	0	6	(6.8, 11.467]	-0.0487955	-1.16863	0.242596	25.4726	FALSE
Duration of longest sleep bout	0	7	(6.8, 11.467]	-0.0249392	-0.560571	0.57511	60.3866	FALSE
Duration of longest sleep bout	0	8	(6.8, 11.467]	0.0158678	0.374263	0.708221	74.3632	FALSE
Duration of longest sleep bout	0	9	(6.8, 11.467]	-0.00784082	-0.184291	0.853791	89.6481	FALSE
Duration of longest sleep bout	0	10	(6.8, 11.467]	0.0665508	1.71188	0.0869679	9.13162	FALSE
Duration of longest sleep bout	0	11	(6.8, 11.467]	-0.0652551	-1.45187	0.146586	15.3916	FALSE
Duration of longest sleep bout	0	12	(6.8, 11.467]	0.0784639	1.97634	0.0481601	5.05681	FALSE
Duration of longest sleep bout	0	13	(6.8, 11.467]	0.0130389	0.319461	0.749387	78.6857	FALSE
Duration of longest sleep bout	0	14	(6.8, 11.467]	0.0495763	1.24411	0.213504	22.4179	FALSE
Duration of longest sleep bout	0	15	(6.8, 11.467]	-0.103465	-2.25179	0.02437	2.55885	FALSE
Duration of longest sleep bout	0	16	(6.8, 11.467]	0.0626029	1.39836	0.162054	17.0157	FALSE
Duration of longest sleep bout	0	17	(6.8, 11.467]	-0.0658087	-1.50375	0.132697	13.9332	FALSE
Duration of longest sleep bout	0	18	(6.8, 11.467]	-0.0627892	-1.45289	0.146303	15.3618	FALSE
Duration of longest sleep bout	0	19	(6.8, 11.467]	-0.0452468	-1.16096	0.245701	25.7986	FALSE
Duration of longest sleep bout	0	20	(6.8, 11.467]	0.0704376	1.64015	0.101023	10.6074	FALSE
Duration of longest sleep bout	1	2	(6.8, 11.467]	-0.13192	-3.16428	0.00156207	0.164017	TRUE
Duration of longest sleep bout	1	3	(6.8, 11.467]	0.0919618	2.12896	0.0332963	3.49611	FALSE
Duration of longest sleep bout	1	4	(6.8, 11.467]	-0.0302608	-0.515882	0.605955	63.6253	FALSE
Duration of longest sleep bout	1	5	(6.8, 11.467]	-0.144763	-3.53651	0.000408356	0.0428773	TRUE
Duration of longest sleep bout	1	6	(6.8, 11.467]	0.00620029	0.102202	0.918599	96.4529	FALSE
Duration of longest sleep bout	1	7	(6.8, 11.467]	0.070159	1.71638	0.0861414	9.04485	FALSE
Duration of longest sleep bout	1	8	(6.8, 11.467]	0.0890414	2.19081	0.028502	2.99271	FALSE
Duration of longest sleep bout	1	9	(6.8, 11.467]	-0.0811079	-2.0276	0.042643	4.47751	FALSE
Duration of longest sleep bout	1	10	(6.8, 11.467]	0.0526907	1.08405	0.278382	29.2301	FALSE
Duration of longest sleep bout	1	11	(6.8, 11.467]	0.051777	1.16061	0.245843	25.8136	FALSE
Duration of longest sleep bout	1	12	(6.8, 11.467]	-0.0394362	-0.91115	0.362251	38.0363	FALSE
Duration of longest sleep bout	1	13	(6.8, 11.467]	0.106122	2.36359	0.0181292	1.90356	FALSE
Duration of longest sleep bout	1	14	(6.8, 11.467]	-0.0946654	-2.10363	0.0354501	3.72226	FALSE
Duration of longest sleep bout	1	15	(6.8, 11.467]	-0.0934265	-2.10643	0.0352061	3.69664	FALSE
Duration of longest sleep bout	1	16	(6.8, 11.467]	-0.0469682	-1.08543	0.277773	29.1661	FALSE
Duration of longest sleep bout	1	17	(6.8, 11.467]	0.135651	2.70975	0.00675149	0.708907	TRUE
Duration of longest sleep bout	1	18	(6.8, 11.467]	-0.0295164	-0.664394	0.506462	53.1785	FALSE
Duration of longest sleep bout	1	19	(6.8, 11.467]	-0.262427	-4.44203	9.06488e-06	0.000951813	TRUE
Duration of longest sleep bout	1	20	(6.8, 11.467]	0.126557	2.7767	0.00550752	0.57829	TRUE
Duration of longest sleep bout	2	3	(6.8, 11.467]	-0.170302	-3.38656	0.000712135	0.0747742	TRUE
Duration of longest sleep bout	2	4	(6.8, 11.467]	0.165703	3.85037	0.000119101	0.0125056	TRUE
Duration of longest sleep bout	2	5	(6.8, 11.467]	0.109834	2.79936	0.00513595	0.539275	TRUE
Duration of longest sleep bout	2	6	(6.8, 11.467]	0.00301693	0.0826958	0.934096	98.0801	FALSE
Duration of longest sleep bout	2	7	(6.8, 11.467]	-0.154612	-3.08246	0.00206193	0.216502	TRUE
Duration of longest sleep bout	2	8	(6.8, 11.467]	0.301771	5.7378	1.00319e-08	1.05335e-06	TRUE
Duration of longest sleep bout	2	9	(6.8, 11.467]	-0.0211366	-0.537228	0.591129	62.0686	FALSE
Duration of longest sleep bout	2	10	(6.8, 11.467]	-0.158178	-3.38326	0.000720724	0.075676	TRUE
Duration of longest sleep bout	2	11	(6.8, 11.467]	0.0295247	0.741774	0.458252	48.1165	FALSE
Duration of longest sleep bout	2	12	(6.8, 11.467]	-0.0703212	-1.52062	0.128406	13.4826	FALSE
Duration of longest sleep bout	2	13	(6.8, 11.467]	0.0857752	2.26213	0.0237232	2.49094	FALSE
Duration of longest sleep bout	2	14	(6.8, 11.467]	0.0241201	0.668882	0.503595	52.8775	FALSE
Duration of longest sleep bout	2	15	(6.8, 11.467]	-0.0340075	-0.977197	0.328509	34.4935	FALSE
Duration of longest sleep bout	2	16	(6.8, 11.467]	-0.00686103	-0.154687	0.877073	92.0927	FALSE
Duration of longest sleep bout	2	17	(6.8, 11.467]	0.2327	5.24833	1.58438e-07	1.6636e-05	TRUE
Duration of longest sleep bout	2	18	(6.8, 11.467]	-0.351818	-5.39734	7.0142e-08	7.36491e-06	TRUE
Duration of longest sleep bout	2	19	(6.8, 11.467]	-0.0353516	-0.856669	0.391661	41.1244	FALSE
Duration of longest sleep bout	2	20	(6.8, 11.467]	-0.204738	-3.79922	0.000146531	0.0153858	TRUE
Duration of longest sleep bout	3	4	(6.8, 11.467]	0.233095	4.85291	1.24574e-06	0.000130803	TRUE
Duration of longest sleep bout	3	5	(6.8, 11.467]	-0.108368	-2.23383	0.0255296	2.6806	FALSE
Duration of longest sleep bout	3	6	(6.8, 11.467]	0.093629	2.38837	0.0169524	1.78	FALSE
Duration of longest sleep bout	3	7	(6.8, 11.467]	0.00972098	0.254596	0.799043	83.8996	FALSE
Duration of longest sleep bout	3	8	(6.8, 11.467]	-0.0167871	-0.446895	0.654966	68.7714	FALSE
Duration of longest sleep bout	3	9	(6.8, 11.467]	-0.0738501	-1.48743	0.136953	14.38	FALSE
Duration of longest sleep bout	3	10	(6.8, 11.467]	0.236512	5.22466	1.80039e-07	1.8904e-05	TRUE
Duration of longest sleep bout	3	11	(6.8, 11.467]	-0.420979	-6.22018	5.28671e-10	5.55104e-08	TRUE
Duration of longest sleep bout	3	12	(6.8, 11.467]	-0.256146	-3.92123	8.9046e-05	0.00934983	TRUE
Duration of longest sleep bout	3	13	(6.8, 11.467]	-0.124049	-2.82189	0.00478898	0.502843	TRUE
Duration of longest sleep bout	3	14	(6.8, 11.467]	-0.0566541	-1.43712	0.150733	15.827	FALSE
Duration of longest sleep bout	3	15	(6.8, 11.467]	0.033688	0.821957	0.411133	43.1689	FALSE
Duration of longest sleep bout	3	16	(6.8, 11.467]	-0.0249621	-0.632068	0.527365	55.3734	FALSE
Duration of longest sleep bout	3	17	(6.8, 11.467]	-0.13158	-3.03618	0.00240572	0.252601	TRUE
Duration of longest sleep bout	3	18	(6.8, 11.467]	0.0279689	0.638838	0.522951	54.9099	FALSE
Duration of longest sleep bout	3	19	(6.8, 11.467]	-0.110491	-2.80764	0.0050059	0.52562	TRUE
Duration of longest sleep bout	3	20	(6.8, 11.467]	0.0830387	2.15545	0.031164	3.27222	FALSE
Duration of longest sleep bout	4	5	(6.8, 11.467]	0.173199	3.81777	0.000135943	0.014274	TRUE
Duration of longest sleep bout	4	6	(6.8, 11.467]	-0.0623587	-1.60506	0.108531	11.3958	FALSE
Duration of longest sleep bout	4	7	(6.8, 11.467]	-0.065108	-1.67025	0.0949199	9.96659	FALSE
Duration of longest sleep bout	4	8	(6.8, 11.467]	-0.0506965	-1.25659	0.208947	21.9395	FALSE
Duration of longest sleep bout	4	9	(6.8, 11.467]	0.129862	2.49401	0.0126561	1.3289	FALSE
Duration of longest sleep bout	4	10	(6.8, 11.467]	0.109207	2.51227	0.0120203	1.26214	FALSE
Duration of longest sleep bout	4	11	(6.8, 11.467]	-0.0277443	-0.640298	0.522002	54.8102	FALSE
Duration of longest sleep bout	4	12	(6.8, 11.467]	0.189075	4.35365	1.36001e-05	0.00142801	TRUE
Duration of longest sleep bout	4	13	(6.8, 11.467]	-0.0214133	-0.491311	0.623223	65.4384	FALSE
Duration of longest sleep bout	4	14	(6.8, 11.467]	-0.0638608	-1.5267	0.126886	13.323	FALSE
Duration of longest sleep bout	4	15	(6.8, 11.467]	0.119492	2.83013	0.00466755	0.490092	TRUE
Duration of longest sleep bout	4	16	(6.8, 11.467]	0.116843	2.82988	0.00467123	0.49048	TRUE
Duration of longest sleep bout	4	17	(6.8, 11.467]	-0.155318	-3.46582	0.000532141	0.0558748	TRUE
Duration of longest sleep bout	4	18	(6.8, 11.467]	0.16813	3.8292	0.000129799	0.0136289	TRUE
Duration of longest sleep bout	4	19	(6.8, 11.467]	0.27107	6.0221	1.8181e-09	1.909e-07	TRUE
Duration of longest sleep bout	4	20	(6.8, 11.467]	0.250194	5.44142	5.48392e-08	5.75811e-06	TRUE
Duration of longest sleep bout	5	6	(6.8, 11.467]	0.0242721	0.540543	0.588842	61.8284	FALSE
Duration of longest sleep bout	5	7	(6.8, 11.467]	-0.0737856	-1.64346	0.100337	10.5354	FALSE
Duration of longest sleep bout	5	8	(6.8, 11.467]	0.237319	4.49972	6.9254e-06	0.000727167	TRUE
Duration of longest sleep bout	5	9	(6.8, 11.467]	0.0642881	1.50399	0.132634	13.9266	FALSE
Duration of longest sleep bout	5	10	(6.8, 11.467]	0.190085	3.65088	0.000263434	0.0276606	TRUE
Duration of longest sleep bout	5	11	(6.8, 11.467]	-0.183787	-3.97446	7.13293e-05	0.00748958	TRUE
Duration of longest sleep bout	5	12	(6.8, 11.467]	-0.052204	-1.2397	0.215131	22.5888	FALSE
Duration of longest sleep bout	5	13	(6.8, 11.467]	-0.134564	-3.3078	0.000945585	0.0992864	TRUE
Duration of longest sleep bout	5	14	(6.8, 11.467]	0.079007	1.62835	0.1035	10.8675	FALSE
Duration of longest sleep bout	5	15	(6.8, 11.467]	-0.198691	-4.03325	5.56625e-05	0.00584456	TRUE
Duration of longest sleep bout	5	16	(6.8, 11.467]	0.616734	8.62261	8.14739e-18	8.55476e-16	TRUE
Duration of longest sleep bout	5	17	(6.8, 11.467]	0.539901	7.88426	3.69206e-15	3.87666e-13	TRUE
Duration of longest sleep bout	5	18	(6.8, 11.467]	0.649043	8.13837	4.76875e-16	5.00719e-14	TRUE
Duration of longest sleep bout	5	19	(6.8, 11.467]	0.0800542	1.94264	0.0521037	5.47089	FALSE
Duration of longest sleep bout	5	20	(6.8, 11.467]	-0.103498	-2.35816	0.0183964	1.93163	FALSE
Duration of longest sleep bout	6	7	(6.8, 11.467]	-0.0390168	-0.820375	0.412033	43.2635	FALSE
Duration of longest sleep bout	6	8	(6.8, 11.467]	0.0598085	1.39056	0.164407	17.2628	FALSE
Duration of longest sleep bout	6	9	(6.8, 11.467]	0.0319841	0.726249	0.467713	49.1099	FALSE
Duration of longest sleep bout	6	10	(6.8, 11.467]	0.174224	3.96406	7.44945e-05	0.00782192	TRUE
Duration of longest sleep bout	6	11	(6.8, 11.467]	-0.0939744	-2.12825	0.0333553	3.50231	FALSE
Duration of longest sleep bout	6	12	(6.8, 11.467]	-0.124816	-2.88368	0.00394388	0.414108	TRUE
Duration of longest sleep bout	6	13	(6.8, 11.467]	-0.0173186	-0.404031	0.686203	72.0514	FALSE
Duration of longest sleep bout	6	14	(6.8, 11.467]	0.064905	1.51299	0.130333	13.6849	FALSE
Duration of longest sleep bout	6	15	(6.8, 11.467]	-0.13614	-2.9721	0.0029689	0.311734	TRUE
Duration of longest sleep bout	6	16	(6.8, 11.467]	0.212794	4.36001	1.32102e-05	0.00138707	TRUE
Duration of longest sleep bout	6	17	(6.8, 11.467]	0.237553	5.63598	1.81509e-08	1.90584e-06	TRUE
Duration of longest sleep bout	6	18	(6.8, 11.467]	0.300923	6.28281	3.54428e-10	3.72149e-08	TRUE
Duration of longest sleep bout	6	19	(6.8, 11.467]	0.053286	1.28927	0.19735	20.7218	FALSE
Duration of longest sleep bout	6	20	(6.8, 11.467]	-0.112672	-2.51945	0.0117782	1.23671	FALSE
Duration of longest sleep bout	7	8	(6.8, 11.467]	-0.0962372	-2.34304	0.019158	2.01159	FALSE
Duration of longest sleep bout	7	9	(6.8, 11.467]	0.00481963	0.105249	0.916181	96.199	FALSE
Duration of longest sleep bout	7	10	(6.8, 11.467]	-0.17555	-3.36653	0.000765779	0.0804068	TRUE
Duration of longest sleep bout	7	11	(6.8, 11.467]	0.0522364	1.13236	0.257528	27.0404	FALSE
Duration of longest sleep bout	7	12	(6.8, 11.467]	-0.0916803	-1.94775	0.051489	5.40634	FALSE
Duration of longest sleep bout	7	13	(6.8, 11.467]	0.144674	3.32302	0.000895511	0.0940287	TRUE
Duration of longest sleep bout	7	14	(6.8, 11.467]	0.0149254	0.355806	0.721998	75.8098	FALSE
Duration of longest sleep bout	7	15	(6.8, 11.467]	0.053976	1.28862	0.197579	20.7458	FALSE
Duration of longest sleep bout	7	16	(6.8, 11.467]	-0.0403072	-0.786467	0.431623	45.3204	FALSE
Duration of longest sleep bout	7	17	(6.8, 11.467]	0.14654	3.11692	0.00183572	0.192751	TRUE
Duration of longest sleep bout	7	18	(6.8, 11.467]	-0.165245	-3.41518	0.000641458	0.0673531	TRUE
Duration of longest sleep bout	7	19	(6.8, 11.467]	-0.138391	-3.1001	0.00194319	0.204034	TRUE
Duration of longest sleep bout	7	20	(6.8, 11.467]	-0.0561159	-1.21221	0.225478	23.6751	FALSE
Duration of longest sleep bout	8	9	(6.8, 11.467]	-0.0547049	-1.30227	0.19287	20.2514	FALSE
Duration of longest sleep bout	8	10	(6.8, 11.467]	0.0649357	1.42976	0.152835	16.0477	FALSE
Duration of longest sleep bout	8	11	(6.8, 11.467]	0.358221	6.59719	4.52718e-11	4.75354e-09	TRUE
Duration of longest sleep bout	8	12	(6.8, 11.467]	0.171421	4.10389	4.1139e-05	0.00431959	TRUE
Duration of longest sleep bout	8	13	(6.8, 11.467]	-0.0283295	-0.652293	0.514236	53.9948	FALSE
Duration of longest sleep bout	8	14	(6.8, 11.467]	0.251282	5.05509	4.42195e-07	4.64304e-05	TRUE
Duration of longest sleep bout	8	15	(6.8, 11.467]	0.0155552	0.357729	0.720558	75.6586	FALSE
Duration of longest sleep bout	8	16	(6.8, 11.467]	0.289517	5.79969	6.96294e-09	7.31108e-07	TRUE
Duration of longest sleep bout	8	17	(6.8, 11.467]	-0.155151	-3.56603	0.000365132	0.0383388	TRUE
Duration of longest sleep bout	8	18	(6.8, 11.467]	-0.106981	-2.6451	0.00818703	0.859638	TRUE
Duration of longest sleep bout	8	19	(6.8, 11.467]	-0.0472761	-1.25817	0.208377	21.8796	FALSE
Duration of longest sleep bout	8	20	(6.8, 11.467]	0.0937894	2.19654	0.0280893	2.94937	FALSE
Duration of longest sleep bout	9	10	(6.8, 11.467]	-0.19058	-3.63461	0.000280625	0.0294656	TRUE
Duration of longest sleep bout	9	11	(6.8, 11.467]	0.505789	7.7668	9.31417e-15	9.77988e-13	TRUE
Duration of longest sleep bout	9	12	(6.8, 11.467]	0.566919	7.97745	1.757e-15	1.84485e-13	TRUE
Duration of longest sleep bout	9	13	(6.8, 11.467]	0.579161	7.52042	6.20648e-14	6.5168e-12	TRUE
Duration of longest sleep bout	9	14	(6.8, 11.467]	0.0968578	2.46916	0.0135693	1.42478	FALSE
Duration of longest sleep bout	9	15	(6.8, 11.467]	-0.12584	-2.72668	0.00641523	0.673599	TRUE
Duration of longest sleep bout	9	16	(6.8, 11.467]	-0.24875	-5.35824	8.70193e-08	9.13702e-06	TRUE
Duration of longest sleep bout	9	17	(6.8, 11.467]	-0.133635	-3.21988	0.00128893	0.135337	TRUE
Duration of longest sleep bout	9	18	(6.8, 11.467]	0.320682	6.06255	1.41668e-09	1.48752e-07	TRUE
Duration of longest sleep bout	9	19	(6.8, 11.467]	0.0678286	1.57113	0.116202	12.2012	FALSE
Duration of longest sleep bout	9	20	(6.8, 11.467]	0.112761	2.05914	0.0395219	4.1498	FALSE
Duration of longest sleep bout	10	11	(6.8, 11.467]	-0.0933763	-2.36747	0.01794	1.8837	FALSE
Duration of longest sleep bout	10	12	(6.8, 11.467]	0.0141164	0.199337	0.842006	88.4106	FALSE
Duration of longest sleep bout	10	13	(6.8, 11.467]	0.0156656	0.389322	0.697051	73.1904	FALSE
Duration of longest sleep bout	10	14	(6.8, 11.467]	0.0587512	1.47484	0.140306	14.7322	FALSE
Duration of longest sleep bout	10	15	(6.8, 11.467]	-0.0697919	-1.80739	0.0707494	7.42869	FALSE
Duration of longest sleep bout	10	16	(6.8, 11.467]	-0.0113722	-0.171798	0.863602	90.6782	FALSE
Duration of longest sleep bout	10	17	(6.8, 11.467]	0.0323183	0.719172	0.472062	49.5665	FALSE
Duration of longest sleep bout	10	18	(6.8, 11.467]	0.013164	0.294465	0.768412	80.6833	FALSE
Duration of longest sleep bout	10	19	(6.8, 11.467]	0.0883888	2.08233	0.0373526	3.92202	FALSE
Duration of longest sleep bout	10	20	(6.8, 11.467]	0.010193	0.219109	0.826572	86.7901	FALSE
Duration of longest sleep bout	11	12	(6.8, 11.467]	0.0532318	1.45726	0.145094	15.2349	FALSE
Duration of longest sleep bout	11	13	(6.8, 11.467]	-0.0071907	-0.186501	0.852058	89.4661	FALSE
Duration of longest sleep bout	11	14	(6.8, 11.467]	0.0411061	0.969184	0.332491	34.9115	FALSE
Duration of longest sleep bout	11	15	(6.8, 11.467]	0.082321	1.99394	0.0462012	4.85113	FALSE
Duration of longest sleep bout	11	16	(6.8, 11.467]	0.0439617	0.915543	0.359941	37.7938	FALSE
Duration of longest sleep bout	11	17	(6.8, 11.467]	0.0168358	0.430932	0.666532	69.9859	FALSE
Duration of longest sleep bout	11	18	(6.8, 11.467]	0.126114	2.67013	0.00760164	0.798173	TRUE
Duration of longest sleep bout	11	19	(6.8, 11.467]	0.0157061	0.373689	0.708648	74.408	FALSE
Duration of longest sleep bout	11	20	(6.8, 11.467]	-0.0970212	-2.34427	0.0190954	2.00502	FALSE
Duration of longest sleep bout	12	13	(6.8, 11.467]	0.0734866	1.68389	0.0922522	9.68648	FALSE
Duration of longest sleep bout	12	14	(6.8, 11.467]	-0.0171965	-0.417072	0.67664	71.0472	FALSE
Duration of longest sleep bout	12	15	(6.8, 11.467]	-0.0584482	-1.41207	0.157978	16.5877	FALSE
Duration of longest sleep bout	12	16	(6.8, 11.467]	0.167415	3.81633	0.000136746	0.0143584	TRUE
Duration of longest sleep bout	12	17	(6.8, 11.467]	-0.0331428	-0.816495	0.414248	43.496	FALSE
Duration of longest sleep bout	12	18	(6.8, 11.467]	-0.145971	-3.16243	0.00157199	0.165059	TRUE
Duration of longest sleep bout	12	19	(6.8, 11.467]	0.202782	4.60489	4.20679e-06	0.000441713	TRUE
Duration of longest sleep bout	12	20	(6.8, 11.467]	0.22005	5.42283	6.08128e-08	6.38534e-06	TRUE
Duration of longest sleep bout	13	14	(6.8, 11.467]	0.15958	3.78484	0.000155216	0.0162977	TRUE
Duration of longest sleep bout	13	15	(6.8, 11.467]	0.0913829	2.24087	0.0250688	2.63222	FALSE
Duration of longest sleep bout	13	16	(6.8, 11.467]	-0.0877179	-2.0408	0.0413119	4.33775	FALSE
Duration of longest sleep bout	13	17	(6.8, 11.467]	-0.24592	-5.30947	1.13732e-07	1.19418e-05	TRUE
Duration of longest sleep bout	13	18	(6.8, 11.467]	-0.0882124	-2.16417	0.0304889	3.20134	FALSE
Duration of longest sleep bout	13	19	(6.8, 11.467]	0.130662	3.29244	0.000998692	0.104863	TRUE
Duration of longest sleep bout	13	20	(6.8, 11.467]	-0.103751	-2.64131	0.00827904	0.869299	TRUE
Duration of longest sleep bout	14	15	(6.8, 11.467]	-0.0726312	-1.92523	0.0542458	5.69581	FALSE
Duration of longest sleep bout	14	16	(6.8, 11.467]	-0.0628223	-1.28916	0.19739	20.726	FALSE
Duration of longest sleep bout	14	17	(6.8, 11.467]	0.132705	2.99284	0.00277467	0.291341	TRUE
Duration of longest sleep bout	14	18	(6.8, 11.467]	0.0428875	0.921822	0.356656	37.4489	FALSE
Duration of longest sleep bout	14	19	(6.8, 11.467]	0.113739	2.71146	0.00671675	0.705259	TRUE
Duration of longest sleep bout	14	20	(6.8, 11.467]	-0.0659518	-1.38913	0.164841	17.3083	FALSE
Duration of longest sleep bout	15	16	(6.8, 11.467]	-0.206047	-4.36974	1.26389e-05	0.00132708	TRUE
Duration of longest sleep bout	15	17	(6.8, 11.467]	0.0186305	0.412688	0.679849	71.3842	FALSE
Duration of longest sleep bout	15	18	(6.8, 11.467]	0.0984796	2.3037	0.0212714	2.2335	FALSE
Duration of longest sleep bout	15	19	(6.8, 11.467]	-0.108197	-2.26595	0.0234882	2.46626	FALSE
Duration of longest sleep bout	15	20	(6.8, 11.467]	0.192877	4.49258	7.16095e-06	0.0007519	TRUE
Duration of longest sleep bout	16	17	(6.8, 11.467]	0.149606	3.74772	0.000180031	0.0189033	TRUE
Duration of longest sleep bout	16	18	(6.8, 11.467]	0.262346	5.61018	2.10635e-08	2.21167e-06	TRUE
Duration of longest sleep bout	16	19	(6.8, 11.467]	-0.000460436	-0.00959481	0.992345	104.196	FALSE
Duration of longest sleep bout	16	20	(6.8, 11.467]	-0.102588	-2.20614	0.0274104	2.87809	FALSE
Duration of longest sleep bout	17	18	(6.8, 11.467]	-0.0971171	-2.25745	0.0240139	2.52146	FALSE
Duration of longest sleep bout	17	19	(6.8, 11.467]	-0.0401392	-0.855295	0.39242	41.2041	FALSE
Duration of longest sleep bout	17	20	(6.8, 11.467]	0.204059	4.48046	7.57933e-06	0.000795829	TRUE
Duration of longest sleep bout	18	19	(6.8, 11.467]	-0.0939128	-2.13622	0.0326998	3.43348	FALSE
Duration of longest sleep bout	18	20	(6.8, 11.467]	0.0111087	0.288975	0.77261	81.1241	FALSE
Duration of longest sleep bout	19	20	(6.8, 11.467]	-0.0756185	-1.7592	0.0785928	8.25224	FALSE
PHQ-2	0	1	(0.92, 6.8]	-0.0190275	-0.591391	0.554281	58.1995	FALSE
PHQ-2	0	2	(0.92, 6.8]	-0.019948	-0.648686	0.516566	54.2394	FALSE
PHQ-2	0	3	(0.92, 6.8]	0.0200639	0.655763	0.512002	53.7602	FALSE
PHQ-2	0	4	(0.92, 6.8]	0.0237461	0.755784	0.449808	47.2298	FALSE
PHQ-2	0	5	(0.92, 6.8]	-0.0106859	-0.228434	0.819317	86.0282	FALSE
PHQ-2	0	6	(0.92, 6.8]	-0.0110272	-0.354289	0.723135	75.9292	FALSE
PHQ-2	0	7	(0.92, 6.8]	-0.0574651	-1.73611	0.0825943	8.6724	FALSE
PHQ-2	0	8	(0.92, 6.8]	0.0192752	0.60968	0.542097	56.9201	FALSE
PHQ-2	0	9	(0.92, 6.8]	-0.00560945	-0.178139	0.85862	90.1551	FALSE
PHQ-2	0	10	(0.92, 6.8]	0.0500094	1.7372	0.0824026	8.65227	FALSE
PHQ-2	0	11	(0.92, 6.8]	-0.051148	-1.55104	0.120945	12.6992	FALSE
PHQ-2	0	12	(0.92, 6.8]	0.0207159	0.699973	0.483971	50.817	FALSE
PHQ-2	0	13	(0.92, 6.8]	0.0152213	0.503321	0.614757	64.5495	FALSE
PHQ-2	0	14	(0.92, 6.8]	0.0307291	1.04943	0.294022	30.8723	FALSE
PHQ-2	0	15	(0.92, 6.8]	-0.0269128	-0.784535	0.432757	45.4395	FALSE
PHQ-2	0	16	(0.92, 6.8]	0.00986168	0.289015	0.772579	81.1208	FALSE
PHQ-2	0	17	(0.92, 6.8]	0.0291407	0.905721	0.36512	38.3376	FALSE
PHQ-2	0	18	(0.92, 6.8]	-0.0679063	-2.07521	0.0380091	3.99096	FALSE
PHQ-2	0	19	(0.92, 6.8]	0.0174114	0.595202	0.55173	57.9317	FALSE
PHQ-2	0	20	(0.92, 6.8]	-0.0231183	-0.722496	0.470017	49.3518	FALSE
PHQ-2	1	2	(0.92, 6.8]	-0.0534746	-1.71957	0.0855617	8.98398	FALSE
PHQ-2	1	3	(0.92, 6.8]	0.0133462	0.424483	0.671229	70.479	FALSE
PHQ-2	1	4	(0.92, 6.8]	-0.0249971	-0.578933	0.562656	59.0788	FALSE
PHQ-2	1	5	(0.92, 6.8]	-0.00105012	-0.0343402	0.972607	102.124	FALSE
PHQ-2	1	6	(0.92, 6.8]	-0.0656827	-1.47722	0.139668	14.6651	FALSE
PHQ-2	1	7	(0.92, 6.8]	0.0665326	2.14678	0.0318498	3.34423	FALSE
PHQ-2	1	8	(0.92, 6.8]	0.0426651	1.42459	0.154326	16.2042	FALSE
PHQ-2	1	9	(0.92, 6.8]	0.0317176	1.06624	0.286356	30.0674	FALSE
PHQ-2	1	10	(0.92, 6.8]	-0.000590534	-0.0163104	0.986987	103.634	FALSE
PHQ-2	1	11	(0.92, 6.8]	0.0754363	2.31716	0.0205281	2.15545	FALSE
PHQ-2	1	12	(0.92, 6.8]	0.01342	0.416203	0.677276	71.114	FALSE
PHQ-2	1	13	(0.92, 6.8]	0.0540196	1.63425	0.102257	10.737	FALSE
PHQ-2	1	14	(0.92, 6.8]	-0.0758736	-2.26437	0.0235869	2.47662	FALSE
PHQ-2	1	15	(0.92, 6.8]	0.0166011	0.514411	0.606983	63.7333	FALSE
PHQ-2	1	16	(0.92, 6.8]	-0.0773789	-2.38296	0.0172049	1.80651	FALSE
PHQ-2	1	17	(0.92, 6.8]	0.103154	2.83833	0.00455009	0.477759	TRUE
PHQ-2	1	18	(0.92, 6.8]	0.00724024	0.220948	0.82514	86.6397	FALSE
PHQ-2	1	19	(0.92, 6.8]	-0.00944628	-0.210076	0.833616	87.5296	FALSE
PHQ-2	1	20	(0.92, 6.8]	0.00217142	0.0647826	0.948349	99.5767	FALSE
PHQ-2	2	3	(0.92, 6.8]	0.022557	0.592012	0.553865	58.1559	FALSE
PHQ-2	2	4	(0.92, 6.8]	0.0249758	0.783225	0.433525	45.5201	FALSE
PHQ-2	2	5	(0.92, 6.8]	0.0423153	1.42103	0.155359	16.3127	FALSE
PHQ-2	2	6	(0.92, 6.8]	0.0216811	0.774493	0.438669	46.0603	FALSE
PHQ-2	2	7	(0.92, 6.8]	0.0429422	1.10875	0.267583	28.0962	FALSE
PHQ-2	2	8	(0.92, 6.8]	0.060317	1.49554	0.134825	14.1566	FALSE
PHQ-2	2	9	(0.92, 6.8]	-0.0925253	-3.14269	0.00168212	0.176622	TRUE
PHQ-2	2	10	(0.92, 6.8]	0.0257457	0.740013	0.459321	48.2287	FALSE
PHQ-2	2	11	(0.92, 6.8]	0.0593662	1.98455	0.0472397	4.96017	FALSE
PHQ-2	2	12	(0.92, 6.8]	0.0804766	2.2892	0.022102	2.32071	FALSE
PHQ-2	2	13	(0.92, 6.8]	0.00064567	0.0227238	0.981871	103.096	FALSE
PHQ-2	2	14	(0.92, 6.8]	-0.0245875	-0.901385	0.36742	38.5791	FALSE
PHQ-2	2	15	(0.92, 6.8]	-0.0110311	-0.42197	0.673062	70.6715	FALSE
PHQ-2	2	16	(0.92, 6.8]	0.0504456	1.47262	0.140905	14.795	FALSE
PHQ-2	2	17	(0.92, 6.8]	-0.0182589	-0.547628	0.583967	61.3166	FALSE
PHQ-2	2	18	(0.92, 6.8]	-0.0742275	-1.52881	0.126364	13.2682	FALSE
PHQ-2	2	19	(0.92, 6.8]	-0.0974616	-3.18248	0.0014676	0.154098	TRUE
PHQ-2	2	20	(0.92, 6.8]	0.0158876	0.401109	0.688354	72.2772	FALSE
PHQ-2	3	4	(0.92, 6.8]	0.104877	2.93869	0.00330837	0.347379	TRUE
PHQ-2	3	5	(0.92, 6.8]	0.0367106	1.00471	0.315077	33.0831	FALSE
PHQ-2	3	6	(0.92, 6.8]	0.0201779	0.683203	0.494505	51.923	FALSE
PHQ-2	3	7	(0.92, 6.8]	-0.0382084	-1.32555	0.185039	19.4291	FALSE
PHQ-2	3	8	(0.92, 6.8]	-0.0231524	-0.806945	0.41973	44.0717	FALSE
PHQ-2	3	9	(0.92, 6.8]	-0.0120945	-0.318775	0.749908	78.7403	FALSE
PHQ-2	3	10	(0.92, 6.8]	-0.0118316	-0.343257	0.731417	76.7988	FALSE
PHQ-2	3	11	(0.92, 6.8]	-0.125828	-2.5163	0.0118854	1.24796	FALSE
PHQ-2	3	12	(0.92, 6.8]	-0.045138	-0.923758	0.35565	37.3432	FALSE
PHQ-2	3	13	(0.92, 6.8]	-0.0017009	-0.053586	0.957267	100.513	FALSE
PHQ-2	3	14	(0.92, 6.8]	-0.0127888	-0.437009	0.66212	69.5226	FALSE
PHQ-2	3	15	(0.92, 6.8]	-0.0128114	-0.4177	0.676181	70.999	FALSE
PHQ-2	3	16	(0.92, 6.8]	0.00678178	0.228635	0.81916	86.0118	FALSE
PHQ-2	3	17	(0.92, 6.8]	-0.0153942	-0.485208	0.627546	65.8924	FALSE
PHQ-2	3	18	(0.92, 6.8]	-0.0289976	-0.904946	0.36553	38.3806	FALSE
PHQ-2	3	19	(0.92, 6.8]	-0.0347527	-1.19992	0.230218	24.1729	FALSE
PHQ-2	3	20	(0.92, 6.8]	0.0226753	0.766841	0.443206	46.5366	FALSE
PHQ-2	4	5	(0.92, 6.8]	0.0424956	1.24291	0.213948	22.4646	FALSE
PHQ-2	4	6	(0.92, 6.8]	0.00452022	0.153403	0.878086	92.199	FALSE
PHQ-2	4	7	(0.92, 6.8]	-0.0323939	-1.11459	0.26507	27.8324	FALSE
PHQ-2	4	8	(0.92, 6.8]	-0.0829876	-2.71004	0.00674669	0.708403	TRUE
PHQ-2	4	9	(0.92, 6.8]	0.0277577	0.70297	0.482101	50.6206	FALSE
PHQ-2	4	10	(0.92, 6.8]	0.00602375	0.188223	0.850708	89.3243	FALSE
PHQ-2	4	11	(0.92, 6.8]	0.0220659	0.679297	0.496975	52.1824	FALSE
PHQ-2	4	12	(0.92, 6.8]	0.0171234	0.533593	0.593643	62.3325	FALSE
PHQ-2	4	13	(0.92, 6.8]	0.0162777	0.499952	0.617127	64.7983	FALSE
PHQ-2	4	14	(0.92, 6.8]	0.0265421	0.852033	0.394229	41.3941	FALSE
PHQ-2	4	15	(0.92, 6.8]	0.035604	1.12032	0.262621	27.5752	FALSE
PHQ-2	4	16	(0.92, 6.8]	-0.0294017	-0.958443	0.337877	35.4771	FALSE
PHQ-2	4	17	(0.92, 6.8]	-0.0253203	-0.772873	0.439628	46.1609	FALSE
PHQ-2	4	18	(0.92, 6.8]	0.0829896	2.47003	0.0135371	1.4214	FALSE
PHQ-2	4	19	(0.92, 6.8]	0.0357747	1.06749	0.285793	30.0083	FALSE
PHQ-2	4	20	(0.92, 6.8]	0.0430012	1.23611	0.216467	22.729	FALSE
PHQ-2	5	6	(0.92, 6.8]	0.00393856	0.117681	0.906325	95.1641	FALSE
PHQ-2	5	7	(0.92, 6.8]	-0.00509997	-0.153494	0.878014	92.1915	FALSE
PHQ-2	5	8	(0.92, 6.8]	0.114249	2.89442	0.00381195	0.400255	TRUE
PHQ-2	5	9	(0.92, 6.8]	0.00375017	0.112801	0.910192	95.5701	FALSE
PHQ-2	5	10	(0.92, 6.8]	0.0518493	1.33075	0.18332	19.2486	FALSE
PHQ-2	5	11	(0.92, 6.8]	-0.0527806	-1.57544	0.115208	12.0969	FALSE
PHQ-2	5	12	(0.92, 6.8]	-0.0308418	-0.980494	0.326882	34.3226	FALSE
PHQ-2	5	13	(0.92, 6.8]	-0.0297737	-0.97644	0.328886	34.533	FALSE
PHQ-2	5	14	(0.92, 6.8]	0.0083894	0.226259	0.821008	86.2058	FALSE
PHQ-2	5	15	(0.92, 6.8]	-0.0939451	-2.54702	0.0108895	1.1434	FALSE
PHQ-2	5	16	(0.92, 6.8]	0.0980101	1.79617	0.0725163	7.61422	FALSE
PHQ-2	5	17	(0.92, 6.8]	0.130029	2.51373	0.0119715	1.25701	FALSE
PHQ-2	5	18	(0.92, 6.8]	0.164059	2.72521	0.00644404	0.676624	TRUE
PHQ-2	5	19	(0.92, 6.8]	-0.0055077	-0.175359	0.860803	90.3843	FALSE
PHQ-2	5	20	(0.92, 6.8]	-0.0143989	-0.434592	0.663874	69.7068	FALSE
PHQ-2	6	7	(0.92, 6.8]	0.0269785	0.773255	0.439402	46.1372	FALSE
PHQ-2	6	8	(0.92, 6.8]	0.0236949	0.748115	0.45442	47.7141	FALSE
PHQ-2	6	9	(0.92, 6.8]	-0.00516056	-0.156948	0.875291	91.9056	FALSE
PHQ-2	6	10	(0.92, 6.8]	-0.000576149	-0.0175139	0.986027	103.533	FALSE
PHQ-2	6	11	(0.92, 6.8]	-0.0174109	-0.532155	0.594638	62.437	FALSE
PHQ-2	6	12	(0.92, 6.8]	-0.0311773	-0.980614	0.326823	34.3164	FALSE
PHQ-2	6	13	(0.92, 6.8]	0.0194299	0.621781	0.534109	56.0815	FALSE
PHQ-2	6	14	(0.92, 6.8]	0.0347476	1.09489	0.273609	28.7289	FALSE
PHQ-2	6	15	(0.92, 6.8]	-0.0217344	-0.642547	0.520542	54.657	FALSE
PHQ-2	6	16	(0.92, 6.8]	0.0471017	1.27165	0.203546	21.3723	FALSE
PHQ-2	6	17	(0.92, 6.8]	0.0786986	2.45805	0.013997	1.46968	FALSE
PHQ-2	6	18	(0.92, 6.8]	0.0636744	1.79347	0.0729469	7.65942	FALSE
PHQ-2	6	19	(0.92, 6.8]	-0.0347353	-1.11138	0.26645	27.9772	FALSE
PHQ-2	6	20	(0.92, 6.8]	0.0573692	1.7428	0.0814184	8.54894	FALSE
PHQ-2	7	8	(0.92, 6.8]	-0.0747886	-2.40769	0.0160838	1.6888	FALSE
PHQ-2	7	9	(0.92, 6.8]	-0.092925	-2.76551	0.00570065	0.598568	TRUE
PHQ-2	7	10	(0.92, 6.8]	0.0412765	1.05196	0.29286	30.7503	FALSE
PHQ-2	7	11	(0.92, 6.8]	0.0914219	2.6007	0.00932598	0.979228	TRUE
PHQ-2	7	12	(0.92, 6.8]	0.0811493	2.2618	0.0237449	2.49322	FALSE
PHQ-2	7	13	(0.92, 6.8]	-0.0245662	-0.748507	0.454184	47.6893	FALSE
PHQ-2	7	14	(0.92, 6.8]	-0.0336239	-1.08639	0.277349	29.1217	FALSE
PHQ-2	7	15	(0.92, 6.8]	0.0244071	0.791425	0.428727	45.0164	FALSE
PHQ-2	7	16	(0.92, 6.8]	0.021281	0.543046	0.587118	61.6474	FALSE
PHQ-2	7	17	(0.92, 6.8]	-0.0574621	-1.65472	0.098033	10.2935	FALSE
PHQ-2	7	18	(0.92, 6.8]	-0.0429264	-1.14967	0.250327	26.2843	FALSE
PHQ-2	7	19	(0.92, 6.8]	0.00892822	0.261204	0.793944	83.3641	FALSE
PHQ-2	7	20	(0.92, 6.8]	-0.000313354	-0.0086714	0.993082	104.274	FALSE
PHQ-2	8	9	(0.92, 6.8]	-0.030592	-0.984719	0.324802	34.1042	FALSE
PHQ-2	8	10	(0.92, 6.8]	-0.0313715	-0.942729	0.345857	36.315	FALSE
PHQ-2	8	11	(0.92, 6.8]	0.055622	1.33994	0.180314	18.933	FALSE
PHQ-2	8	12	(0.92, 6.8]	0.011565	0.376946	0.706227	74.1538	FALSE
PHQ-2	8	13	(0.92, 6.8]	-0.0240087	-0.752298	0.451901	47.4496	FALSE
PHQ-2	8	14	(0.92, 6.8]	0.0527535	1.40391	0.160395	16.8415	FALSE
PHQ-2	8	15	(0.92, 6.8]	0.0559433	1.73772	0.08231	8.64255	FALSE
PHQ-2	8	16	(0.92, 6.8]	0.0399898	1.03377	0.301284	31.6348	FALSE
PHQ-2	8	17	(0.92, 6.8]	-0.0471017	-1.44138	0.149531	15.7007	FALSE
PHQ-2	8	18	(0.92, 6.8]	-0.0276285	-0.927664	0.353619	37.13	FALSE
PHQ-2	8	19	(0.92, 6.8]	-0.0411209	-1.4461	0.148202	15.5612	FALSE
PHQ-2	8	20	(0.92, 6.8]	-0.00555649	-0.166482	0.867783	91.1172	FALSE
PHQ-2	9	10	(0.92, 6.8]	-0.0614757	-1.55703	0.119517	12.5492	FALSE
PHQ-2	9	11	(0.92, 6.8]	0.0566281	1.167	0.243257	25.542	FALSE
PHQ-2	9	12	(0.92, 6.8]	0.148871	2.76206	0.00576077	0.604881	TRUE
PHQ-2	9	13	(0.92, 6.8]	0.117241	2.06017	0.0394235	4.13947	FALSE
PHQ-2	9	14	(0.92, 6.8]	0.0178744	0.602026	0.547179	57.4538	FALSE
PHQ-2	9	15	(0.92, 6.8]	-0.00776096	-0.229208	0.818715	85.9651	FALSE
PHQ-2	9	16	(0.92, 6.8]	0.0167039	0.471996	0.636947	66.8794	FALSE
PHQ-2	9	17	(0.92, 6.8]	-0.0243125	-0.78435	0.432866	45.4509	FALSE
PHQ-2	9	18	(0.92, 6.8]	0.0719994	1.79166	0.0732365	7.68983	FALSE
PHQ-2	9	19	(0.92, 6.8]	0.0279896	0.887772	0.374699	39.3433	FALSE
PHQ-2	9	20	(0.92, 6.8]	0.0655867	1.61398	0.106585	11.1914	FALSE
PHQ-2	10	11	(0.92, 6.8]	-0.0426417	-1.42972	0.152849	16.0491	FALSE
PHQ-2	10	12	(0.92, 6.8]	0.0729801	1.42172	0.15516	16.2918	FALSE
PHQ-2	10	13	(0.92, 6.8]	0.0647364	2.14069	0.0323391	3.3956	FALSE
PHQ-2	10	14	(0.92, 6.8]	0.0346525	1.1644	0.244309	25.6524	FALSE
PHQ-2	10	15	(0.92, 6.8]	0.0306654	1.0419	0.297498	31.2372	FALSE
PHQ-2	10	16	(0.92, 6.8]	-0.0177969	-0.376064	0.706882	74.2227	FALSE
PHQ-2	10	17	(0.92, 6.8]	0.0223116	0.673002	0.500972	52.602	FALSE
PHQ-2	10	18	(0.92, 6.8]	0.0532299	1.53868	0.123934	13.0131	FALSE
PHQ-2	10	19	(0.92, 6.8]	0.0737795	2.26564	0.0235086	2.46841	FALSE
PHQ-2	10	20	(0.92, 6.8]	-0.0422337	-1.19258	0.233082	24.4736	FALSE
PHQ-2	11	12	(0.92, 6.8]	0.013097	0.472897	0.636303	66.8119	FALSE
PHQ-2	11	13	(0.92, 6.8]	-0.0185437	-0.640911	0.521605	54.7685	FALSE
PHQ-2	11	14	(0.92, 6.8]	0.017026	0.52186	0.601787	63.1877	FALSE
PHQ-2	11	15	(0.92, 6.8]	0.0335672	1.10604	0.268751	28.2189	FALSE
PHQ-2	11	16	(0.92, 6.8]	-0.0325498	-0.891548	0.37267	39.1304	FALSE
PHQ-2	11	17	(0.92, 6.8]	0.000592981	0.0201152	0.983952	103.315	FALSE
PHQ-2	11	18	(0.92, 6.8]	0.00818544	0.238896	0.811194	85.1754	FALSE
PHQ-2	11	19	(0.92, 6.8]	0.0635107	2.03546	0.0418478	4.39402	FALSE
PHQ-2	11	20	(0.92, 6.8]	-0.0248481	-0.817767	0.413522	43.4198	FALSE
PHQ-2	12	13	(0.92, 6.8]	0.0634654	1.93879	0.0525738	5.52024	FALSE
PHQ-2	12	14	(0.92, 6.8]	-0.0201592	-0.663092	0.507297	53.2662	FALSE
PHQ-2	12	15	(0.92, 6.8]	-0.022885	-0.753468	0.451198	47.3758	FALSE
PHQ-2	12	16	(0.92, 6.8]	0.0241929	0.741016	0.458712	48.1648	FALSE
PHQ-2	12	17	(0.92, 6.8]	0.0110647	0.364659	0.715379	75.1148	FALSE
PHQ-2	12	18	(0.92, 6.8]	-0.106182	-3.18201	0.00146996	0.154346	TRUE
PHQ-2	12	19	(0.92, 6.8]	0.0495092	1.50022	0.133608	14.0289	FALSE
PHQ-2	12	20	(0.92, 6.8]	0.0290274	0.960472	0.336855	35.3698	FALSE
PHQ-2	13	14	(0.92, 6.8]	0.0518899	1.63237	0.102654	10.7787	FALSE
PHQ-2	13	15	(0.92, 6.8]	0.0197772	0.650058	0.515679	54.1463	FALSE
PHQ-2	13	16	(0.92, 6.8]	-0.0681929	-2.13544	0.0327652	3.44034	FALSE
PHQ-2	13	17	(0.92, 6.8]	-0.0522331	-1.51081	0.130891	13.7435	FALSE
PHQ-2	13	18	(0.92, 6.8]	-0.0289366	-0.964495	0.334836	35.1578	FALSE
PHQ-2	13	19	(0.92, 6.8]	-0.040735	-1.36869	0.171148	17.9705	FALSE
PHQ-2	13	20	(0.92, 6.8]	-0.0546764	-1.82548	0.0679786	7.13775	FALSE
PHQ-2	14	15	(0.92, 6.8]	-0.0310045	-1.0983	0.272117	28.5723	FALSE
PHQ-2	14	16	(0.92, 6.8]	0.0214749	0.59935	0.548962	57.641	FALSE
PHQ-2	14	17	(0.92, 6.8]	0.034781	1.03128	0.302452	31.7575	FALSE
PHQ-2	14	18	(0.92, 6.8]	0.0390939	1.12845	0.259176	27.2134	FALSE
PHQ-2	14	19	(0.92, 6.8]	0.0121461	0.381632	0.702748	73.7885	FALSE
PHQ-2	14	20	(0.92, 6.8]	-0.0674773	-1.90612	0.0566813	5.95154	FALSE
PHQ-2	15	16	(0.92, 6.8]	-0.0325036	-0.929192	0.352827	37.0468	FALSE
PHQ-2	15	17	(0.92, 6.8]	0.0109565	0.326683	0.743919	78.1115	FALSE
PHQ-2	15	18	(0.92, 6.8]	0.0424871	1.33281	0.182644	19.1776	FALSE
PHQ-2	15	19	(0.92, 6.8]	-0.0324013	-0.90864	0.363577	38.1755	FALSE
PHQ-2	15	20	(0.92, 6.8]	0.0365627	1.10905	0.26745	28.0823	FALSE
PHQ-2	16	17	(0.92, 6.8]	0.0573617	1.88169	0.0599257	6.2922	FALSE
PHQ-2	16	18	(0.92, 6.8]	0.0611169	1.74554	0.0809417	8.49887	FALSE
PHQ-2	16	19	(0.92, 6.8]	0.0343963	0.975664	0.32927	34.5733	FALSE
PHQ-2	16	20	(0.92, 6.8]	-0.0355542	-1.03003	0.303037	31.8189	FALSE
PHQ-2	17	18	(0.92, 6.8]	-0.0817231	-2.59984	0.00934955	0.981703	TRUE
PHQ-2	17	19	(0.92, 6.8]	-0.0841397	-2.44246	0.0146159	1.53467	FALSE
PHQ-2	17	20	(0.92, 6.8]	0.0359198	1.0532	0.292289	30.6904	FALSE
PHQ-2	18	19	(0.92, 6.8]	0.00813094	0.249205	0.80321	84.3371	FALSE
PHQ-2	18	20	(0.92, 6.8]	-0.0556189	-1.95952	0.0500981	5.2603	FALSE
PHQ-2	19	20	(0.92, 6.8]	-0.0679571	-2.13531	0.0327756	3.44144	FALSE
PHQ-2	0	1	(6.8, 11.467]	0.0192228	0.575123	0.565229	59.349	FALSE
PHQ-2	0	2	(6.8, 11.467]	-0.0780673	-2.52813	0.0114924	1.2067	FALSE
PHQ-2	0	3	(6.8, 11.467]	0.042772	1.36128	0.173475	18.2149	FALSE
PHQ-2	0	4	(6.8, 11.467]	0.0426905	1.27263	0.203199	21.3359	FALSE
PHQ-2	0	5	(6.8, 11.467]	0.047083	0.975251	0.329475	34.5948	FALSE
PHQ-2	0	6	(6.8, 11.467]	-0.0247432	-0.77551	0.438069	45.9972	FALSE
PHQ-2	0	7	(6.8, 11.467]	-0.0280327	-0.825694	0.40901	42.9461	FALSE
PHQ-2	0	8	(6.8, 11.467]	0.0255537	0.79244	0.428135	44.9542	FALSE
PHQ-2	0	9	(6.8, 11.467]	-5.19126e-05	-0.00160188	0.998722	104.866	FALSE
PHQ-2	0	10	(6.8, 11.467]	0.0595767	2.00848	0.0446359	4.68677	FALSE
PHQ-2	0	11	(6.8, 11.467]	-0.0389286	-1.13811	0.255119	26.7874	FALSE
PHQ-2	0	12	(6.8, 11.467]	0.0110603	0.36738	0.713348	74.9016	FALSE
PHQ-2	0	13	(6.8, 11.467]	0.0142584	0.456976	0.647704	68.0089	FALSE
PHQ-2	0	14	(6.8, 11.467]	0.0932794	3.05985	0.00222411	0.233532	TRUE
PHQ-2	0	15	(6.8, 11.467]	-0.0141403	-0.402956	0.686995	72.1345	FALSE
PHQ-2	0	16	(6.8, 11.467]	-0.00593818	-0.174152	0.861751	90.4839	FALSE
PHQ-2	0	17	(6.8, 11.467]	-0.0115843	-0.346956	0.728636	76.5068	FALSE
PHQ-2	0	18	(6.8, 11.467]	-0.0382776	-1.15611	0.247681	26.0065	FALSE
PHQ-2	0	19	(6.8, 11.467]	0.00460493	0.154387	0.87731	92.1175	FALSE
PHQ-2	0	20	(6.8, 11.467]	0.000459205	0.0140131	0.98882	103.826	FALSE
PHQ-2	1	2	(6.8, 11.467]	-0.0110637	-0.349239	0.726922	76.3268	FALSE
PHQ-2	1	3	(6.8, 11.467]	0.0304536	0.92108	0.357045	37.4897	FALSE
PHQ-2	1	4	(6.8, 11.467]	0.0655256	1.47077	0.141404	14.8475	FALSE
PHQ-2	1	5	(6.8, 11.467]	0.0151739	0.482643	0.629367	66.0835	FALSE
PHQ-2	1	6	(6.8, 11.467]	0.0879061	1.89761	0.0577942	6.06839	FALSE
PHQ-2	1	7	(6.8, 11.467]	0.00862146	0.274996	0.783328	82.2495	FALSE
PHQ-2	1	8	(6.8, 11.467]	0.0262956	0.843495	0.398984	41.8934	FALSE
PHQ-2	1	9	(6.8, 11.467]	-0.0181631	-0.592907	0.553265	58.0928	FALSE
PHQ-2	1	10	(6.8, 11.467]	-0.0706266	-1.90155	0.0572766	6.01404	FALSE
PHQ-2	1	11	(6.8, 11.467]	0.0616083	1.80509	0.0711106	7.46662	FALSE
PHQ-2	1	12	(6.8, 11.467]	0.0226762	0.688242	0.491326	51.5893	FALSE
PHQ-2	1	13	(6.8, 11.467]	0.0544826	1.59189	0.111462	11.7035	FALSE
PHQ-2	1	14	(6.8, 11.467]	-0.0313523	-0.913001	0.361278	37.9342	FALSE
PHQ-2	1	15	(6.8, 11.467]	0.0197533	0.581293	0.561065	58.9118	FALSE
PHQ-2	1	16	(6.8, 11.467]	-0.0422523	-1.28596	0.198506	20.8431	FALSE
PHQ-2	1	17	(6.8, 11.467]	-0.00151325	-0.0395551	0.968449	101.687	FALSE
PHQ-2	1	18	(6.8, 11.467]	0.0394028	1.15	0.250188	26.2698	FALSE
PHQ-2	1	19	(6.8, 11.467]	-0.00539447	-0.118589	0.905605	95.0885	FALSE
PHQ-2	1	20	(6.8, 11.467]	-0.0474074	-1.35654	0.174978	18.3727	FALSE
PHQ-2	2	3	(6.8, 11.467]	-0.00600491	-0.154861	0.876936	92.0783	FALSE
PHQ-2	2	4	(6.8, 11.467]	0.0117788	0.357795	0.720509	75.6535	FALSE
PHQ-2	2	5	(6.8, 11.467]	0.038022	1.25561	0.209304	21.9769	FALSE
PHQ-2	2	6	(6.8, 11.467]	0.00613733	0.221473	0.824732	86.5968	FALSE
PHQ-2	2	7	(6.8, 11.467]	0.0258725	0.670022	0.502869	52.8013	FALSE
PHQ-2	2	8	(6.8, 11.467]	0.0693038	1.71491	0.0864123	9.07329	FALSE
PHQ-2	2	9	(6.8, 11.467]	0.0202172	0.671957	0.501636	52.6718	FALSE
PHQ-2	2	10	(6.8, 11.467]	0.0252803	0.703851	0.481553	50.5631	FALSE
PHQ-2	2	11	(6.8, 11.467]	0.0215728	0.710217	0.477597	50.1476	FALSE
PHQ-2	2	12	(6.8, 11.467]	0.0107314	0.303062	0.761853	79.9946	FALSE
PHQ-2	2	13	(6.8, 11.467]	0.0320981	1.10795	0.267925	28.1321	FALSE
PHQ-2	2	14	(6.8, 11.467]	0.0128274	0.464975	0.641966	67.4064	FALSE
PHQ-2	2	15	(6.8, 11.467]	0.0461574	1.72543	0.0845013	8.87264	FALSE
PHQ-2	2	16	(6.8, 11.467]	0.0517045	1.52134	0.128226	13.4637	FALSE
PHQ-2	2	17	(6.8, 11.467]	0.0283017	0.831322	0.405824	42.6115	FALSE
PHQ-2	2	18	(6.8, 11.467]	-0.087842	-1.75672	0.079016	8.29668	FALSE
PHQ-2	2	19	(6.8, 11.467]	-0.0877815	-2.78683	0.00533902	0.560597	TRUE
PHQ-2	2	20	(6.8, 11.467]	0.0320711	0.776965	0.43721	45.907	FALSE
PHQ-2	3	4	(6.8, 11.467]	0.0949899	2.569	0.0102226	1.07338	FALSE
PHQ-2	3	5	(6.8, 11.467]	-0.0611277	-1.64604	0.0998082	10.4799	FALSE
PHQ-2	3	6	(6.8, 11.467]	0.0321619	1.07705	0.281503	29.5578	FALSE
PHQ-2	3	7	(6.8, 11.467]	0.0132438	0.452268	0.651092	68.3647	FALSE
PHQ-2	3	8	(6.8, 11.467]	0.0141805	0.492545	0.622352	65.347	FALSE
PHQ-2	3	9	(6.8, 11.467]	0.0346569	0.910468	0.362612	38.0743	FALSE
PHQ-2	3	10	(6.8, 11.467]	0.0263539	0.75983	0.447385	46.9755	FALSE
PHQ-2	3	11	(6.8, 11.467]	-0.107733	-2.06753	0.0387264	4.06627	FALSE
PHQ-2	3	12	(6.8, 11.467]	-0.0938299	-1.87317	0.0610935	6.41482	FALSE
PHQ-2	3	13	(6.8, 11.467]	-0.040562	-1.20663	0.22762	23.9001	FALSE
PHQ-2	3	14	(6.8, 11.467]	-0.052847	-1.75962	0.078523	8.24491	FALSE
PHQ-2	3	15	(6.8, 11.467]	-0.0298083	-0.953817	0.340214	35.7225	FALSE
PHQ-2	3	16	(6.8, 11.467]	0.0392513	1.29283	0.196119	20.5925	FALSE
PHQ-2	3	17	(6.8, 11.467]	0.00235768	0.0711172	0.943307	99.0472	FALSE
PHQ-2	3	18	(6.8, 11.467]	-0.0109143	-0.325426	0.74487	78.2113	FALSE
PHQ-2	3	19	(6.8, 11.467]	-0.051503	-1.72357	0.0848369	8.90787	FALSE
PHQ-2	3	20	(6.8, 11.467]	0.0224471	0.761189	0.446573	46.8902	FALSE
PHQ-2	4	5	(6.8, 11.467]	0.0556474	1.60221	0.10916	11.4618	FALSE
PHQ-2	4	6	(6.8, 11.467]	-0.0132629	-0.446284	0.655408	68.8178	FALSE
PHQ-2	4	7	(6.8, 11.467]	-0.05186	-1.73767	0.0823205	8.64365	FALSE
PHQ-2	4	8	(6.8, 11.467]	-0.0475214	-1.53714	0.12431	13.0526	FALSE
PHQ-2	4	9	(6.8, 11.467]	0.0316751	0.790818	0.429081	45.0535	FALSE
PHQ-2	4	10	(6.8, 11.467]	0.0383861	1.15175	0.249468	26.1941	FALSE
PHQ-2	4	11	(6.8, 11.467]	0.0200058	0.599717	0.548717	57.6153	FALSE
PHQ-2	4	12	(6.8, 11.467]	0.0191694	0.579613	0.562197	59.0307	FALSE
PHQ-2	4	13	(6.8, 11.467]	0.0214009	0.641281	0.521364	54.7432	FALSE
PHQ-2	4	14	(6.8, 11.467]	0.0116241	0.361554	0.717698	75.3583	FALSE
PHQ-2	4	15	(6.8, 11.467]	0.0733626	2.26466	0.0235682	2.47466	FALSE
PHQ-2	4	16	(6.8, 11.467]	0.00105439	0.0335563	0.973232	102.189	FALSE
PHQ-2	4	17	(6.8, 11.467]	-0.0830138	-2.41587	0.015727	1.65133	FALSE
PHQ-2	4	18	(6.8, 11.467]	0.0571926	1.70583	0.0880902	9.24947	FALSE
PHQ-2	4	19	(6.8, 11.467]	0.0677526	1.97224	0.0486268	5.10582	FALSE
PHQ-2	4	20	(6.8, 11.467]	-0.0157674	-0.448237	0.653998	68.6698	FALSE
PHQ-2	5	6	(6.8, 11.467]	-0.0527698	-1.53217	0.125533	13.181	FALSE
PHQ-2	5	7	(6.8, 11.467]	-0.0184964	-0.540778	0.588681	61.8115	FALSE
PHQ-2	5	8	(6.8, 11.467]	0.0840435	2.08034	0.0375352	3.94119	FALSE
PHQ-2	5	9	(6.8, 11.467]	0.014829	0.4553	0.64891	68.1355	FALSE
PHQ-2	5	10	(6.8, 11.467]	0.00209393	0.0525851	0.958064	100.597	FALSE
PHQ-2	5	11	(6.8, 11.467]	-0.0360276	-1.02501	0.305398	32.0667	FALSE
PHQ-2	5	12	(6.8, 11.467]	0.030119	0.93629	0.349161	36.6619	FALSE
PHQ-2	5	13	(6.8, 11.467]	0.00863261	0.277195	0.78164	82.0722	FALSE
PHQ-2	5	14	(6.8, 11.467]	0.01298	0.349838	0.726473	76.2796	FALSE
PHQ-2	5	15	(6.8, 11.467]	-0.0537888	-1.42671	0.153715	16.14	FALSE
PHQ-2	5	16	(6.8, 11.467]	0.0600154	1.08955	0.275953	28.9751	FALSE
PHQ-2	5	17	(6.8, 11.467]	0.0839353	1.59542	0.11067	11.6203	FALSE
PHQ-2	5	18	(6.8, 11.467]	0.140984	2.3006	0.0214469	2.25192	FALSE
PHQ-2	5	19	(6.8, 11.467]	0.0900655	2.84673	0.00443178	0.465337	TRUE
PHQ-2	5	20	(6.8, 11.467]	-0.0704284	-2.10449	0.0353768	3.71456	FALSE
PHQ-2	6	7	(6.8, 11.467]	-0.0278373	-0.768513	0.442212	46.4323	FALSE
PHQ-2	6	8	(6.8, 11.467]	0.0637454	1.94647	0.0516438	5.42259	FALSE
PHQ-2	6	9	(6.8, 11.467]	0.00116092	0.0344744	0.9725	102.112	FALSE
PHQ-2	6	10	(6.8, 11.467]	0.0112479	0.335277	0.737428	77.4299	FALSE
PHQ-2	6	11	(6.8, 11.467]	-0.00628014	-0.186362	0.852167	89.4776	FALSE
PHQ-2	6	12	(6.8, 11.467]	0.0102019	0.307323	0.758608	79.6538	FALSE
PHQ-2	6	13	(6.8, 11.467]	-0.00625954	-0.190115	0.849225	89.1687	FALSE
PHQ-2	6	14	(6.8, 11.467]	0.00111884	0.0344378	0.972529	102.116	FALSE
PHQ-2	6	15	(6.8, 11.467]	-0.0230973	-0.659937	0.509319	53.4785	FALSE
PHQ-2	6	16	(6.8, 11.467]	-0.0112388	-0.301261	0.763226	80.1387	FALSE
PHQ-2	6	17	(6.8, 11.467]	0.0347414	1.07514	0.282354	29.6472	FALSE
PHQ-2	6	18	(6.8, 11.467]	0.0600134	1.63235	0.102656	10.7789	FALSE
PHQ-2	6	19	(6.8, 11.467]	0.0682699	2.16805	0.0301932	3.17029	FALSE
PHQ-2	6	20	(6.8, 11.467]	-0.02952	-0.86635	0.386332	40.5648	FALSE
PHQ-2	7	8	(6.8, 11.467]	-0.0396968	-1.26311	0.206598	21.6927	FALSE
PHQ-2	7	9	(6.8, 11.467]	-0.0676012	-1.93722	0.0527643	5.54025	FALSE
PHQ-2	7	10	(6.8, 11.467]	0.0496029	1.23581	0.216578	22.7407	FALSE
PHQ-2	7	11	(6.8, 11.467]	0.0964273	2.73233	0.00630682	0.662216	TRUE
PHQ-2	7	12	(6.8, 11.467]	-0.0188168	-0.520812	0.602516	63.2642	FALSE
PHQ-2	7	13	(6.8, 11.467]	0.0110122	0.331357	0.740386	77.7405	FALSE
PHQ-2	7	14	(6.8, 11.467]	0.0145198	0.449107	0.65337	68.6039	FALSE
PHQ-2	7	15	(6.8, 11.467]	0.0348501	1.09064	0.275475	28.9248	FALSE
PHQ-2	7	16	(6.8, 11.467]	0.0396187	1.00679	0.314076	32.978	FALSE
PHQ-2	7	17	(6.8, 11.467]	-0.0242348	-0.674276	0.500161	52.517	FALSE
PHQ-2	7	18	(6.8, 11.467]	-0.0481906	-1.29716	0.194625	20.4356	FALSE
PHQ-2	7	19	(6.8, 11.467]	-0.0426796	-1.25085	0.211036	22.1588	FALSE
PHQ-2	7	20	(6.8, 11.467]	-0.0379874	-1.07176	0.283869	29.8062	FALSE
PHQ-2	8	9	(6.8, 11.467]	-0.079515	-2.48483	0.0129881	1.36375	FALSE
PHQ-2	8	10	(6.8, 11.467]	-0.0449163	-1.29564	0.19515	20.4907	FALSE
PHQ-2	8	11	(6.8, 11.467]	0.0590739	1.42855	0.153183	16.0842	FALSE
PHQ-2	8	12	(6.8, 11.467]	0.0167098	0.52411	0.600221	63.0232	FALSE
PHQ-2	8	13	(6.8, 11.467]	-0.0257571	-0.77683	0.437289	45.9153	FALSE
PHQ-2	8	14	(6.8, 11.467]	0.0651775	1.71886	0.0856895	8.99739	FALSE
PHQ-2	8	15	(6.8, 11.467]	0.0388032	1.17121	0.241562	25.364	FALSE
PHQ-2	8	16	(6.8, 11.467]	0.0436202	1.13904	0.254731	26.7468	FALSE
PHQ-2	8	17	(6.8, 11.467]	-0.0483318	-1.45076	0.146897	15.4242	FALSE
PHQ-2	8	18	(6.8, 11.467]	-0.00158504	-0.0515213	0.958912	100.686	FALSE
PHQ-2	8	19	(6.8, 11.467]	0.00239298	0.082971	0.933877	98.0571	FALSE
PHQ-2	8	20	(6.8, 11.467]	0.0329648	1.00241	0.316186	33.1995	FALSE
PHQ-2	9	10	(6.8, 11.467]	-0.0310702	-0.77521	0.438246	46.0158	FALSE
PHQ-2	9	11	(6.8, 11.467]	0.0499552	0.999671	0.317509	33.3384	FALSE
PHQ-2	9	12	(6.8, 11.467]	0.0890428	1.63024	0.103101	10.8256	FALSE
PHQ-2	9	13	(6.8, 11.467]	0.0870616	1.46861	0.14199	14.909	FALSE
PHQ-2	9	14	(6.8, 11.467]	0.0392978	1.30275	0.192711	20.2346	FALSE
PHQ-2	9	15	(6.8, 11.467]	-0.0188862	-0.537476	0.590958	62.0506	FALSE
PHQ-2	9	16	(6.8, 11.467]	-0.00593292	-0.166172	0.868027	91.1428	FALSE
PHQ-2	9	17	(6.8, 11.467]	0.000474111	0.0149614	0.988063	103.747	FALSE
PHQ-2	9	18	(6.8, 11.467]	0.0440181	1.08949	0.275982	28.9782	FALSE
PHQ-2	9	19	(6.8, 11.467]	0.0597505	1.79642	0.0724779	7.61018	FALSE
PHQ-2	9	20	(6.8, 11.467]	0.108129	2.59169	0.00957343	1.00521	TRUE
PHQ-2	10	11	(6.8, 11.467]	-0.0455259	-1.50302	0.132887	13.9531	FALSE
PHQ-2	10	12	(6.8, 11.467]	0.191818	3.54217	0.000399837	0.0419828	TRUE
PHQ-2	10	13	(6.8, 11.467]	-0.00987649	-0.321299	0.747994	78.5394	FALSE
PHQ-2	10	14	(6.8, 11.467]	-0.020832	-0.686614	0.492352	51.697	FALSE
PHQ-2	10	15	(6.8, 11.467]	0.00280872	0.0953094	0.924072	97.0276	FALSE
PHQ-2	10	16	(6.8, 11.467]	0.0752795	1.49148	0.135886	14.268	FALSE
PHQ-2	10	17	(6.8, 11.467]	-0.0212193	-0.618259	0.536428	56.3249	FALSE
PHQ-2	10	18	(6.8, 11.467]	0.00500681	0.146238	0.883738	92.7925	FALSE
PHQ-2	10	19	(6.8, 11.467]	0.0494122	1.52448	0.12744	13.3812	FALSE
PHQ-2	10	20	(6.8, 11.467]	0.0374917	1.05407	0.291892	30.6486	FALSE
PHQ-2	11	12	(6.8, 11.467]	0.019059	0.685912	0.492795	51.7434	FALSE
PHQ-2	11	13	(6.8, 11.467]	0.0104888	0.35707	0.721052	75.7104	FALSE
PHQ-2	11	14	(6.8, 11.467]	0.00455387	0.141038	0.887845	93.2237	FALSE
PHQ-2	11	15	(6.8, 11.467]	0.00540198	0.171413	0.863905	90.71	FALSE
PHQ-2	11	16	(6.8, 11.467]	-0.00613183	-0.166982	0.867389	91.0759	FALSE
PHQ-2	11	17	(6.8, 11.467]	-0.0126784	-0.421723	0.673242	70.6904	FALSE
PHQ-2	11	18	(6.8, 11.467]	0.0217621	0.60808	0.543157	57.0315	FALSE
PHQ-2	11	19	(6.8, 11.467]	0.0305219	0.945183	0.344603	36.1833	FALSE
PHQ-2	11	20	(6.8, 11.467]	0.013499	0.429412	0.667638	70.102	FALSE
PHQ-2	12	13	(6.8, 11.467]	0.00100184	0.029946	0.976111	102.492	FALSE
PHQ-2	12	14	(6.8, 11.467]	-0.0250603	-0.795467	0.426373	44.7691	FALSE
PHQ-2	12	15	(6.8, 11.467]	0.0113249	0.357778	0.720522	75.6548	FALSE
PHQ-2	12	16	(6.8, 11.467]	0.0258871	0.776049	0.43775	45.9638	FALSE
PHQ-2	12	17	(6.8, 11.467]	-0.0465383	-1.50483	0.132418	13.9039	FALSE
PHQ-2	12	18	(6.8, 11.467]	-0.0582196	-1.65655	0.0976626	10.2546	FALSE
PHQ-2	12	19	(6.8, 11.467]	0.0454752	1.34288	0.179359	18.8327	FALSE
PHQ-2	12	20	(6.8, 11.467]	0.0225828	0.724511	0.46878	49.2219	FALSE
PHQ-2	13	14	(6.8, 11.467]	0.0469617	1.45367	0.146088	15.3392	FALSE
PHQ-2	13	15	(6.8, 11.467]	0.0727759	2.32842	0.019922	2.09181	FALSE
PHQ-2	13	16	(6.8, 11.467]	-0.00965289	-0.293388	0.769236	80.7697	FALSE
PHQ-2	13	17	(6.8, 11.467]	-0.0310294	-0.873591	0.382376	40.1495	FALSE
PHQ-2	13	18	(6.8, 11.467]	0.0111843	0.358734	0.719806	75.5797	FALSE
PHQ-2	13	19	(6.8, 11.467]	-0.0153911	-0.50991	0.610133	64.064	FALSE
PHQ-2	13	20	(6.8, 11.467]	-0.0122426	-0.406715	0.684232	71.8443	FALSE
PHQ-2	14	15	(6.8, 11.467]	-0.0735436	-2.53036	0.0114193	1.19903	FALSE
PHQ-2	14	16	(6.8, 11.467]	-0.0118697	-0.31973	0.749184	78.6643	FALSE
PHQ-2	14	17	(6.8, 11.467]	0.0358121	1.05942	0.289449	30.3922	FALSE
PHQ-2	14	18	(6.8, 11.467]	-0.00570364	-0.160353	0.872608	91.6239	FALSE
PHQ-2	14	19	(6.8, 11.467]	0.0283746	0.883876	0.376798	39.5638	FALSE
PHQ-2	14	20	(6.8, 11.467]	-0.0568155	-1.571	0.116234	12.2045	FALSE
PHQ-2	15	16	(6.8, 11.467]	-0.0560029	-1.54691	0.121936	12.8033	FALSE
PHQ-2	15	17	(6.8, 11.467]	-0.00989315	-0.288808	0.772738	81.1375	FALSE
PHQ-2	15	18	(6.8, 11.467]	0.00452551	0.138705	0.889688	93.4172	FALSE
PHQ-2	15	19	(6.8, 11.467]	-0.029689	-0.814168	0.415581	43.636	FALSE
PHQ-2	15	20	(6.8, 11.467]	0.0784051	2.38768	0.0169849	1.78341	FALSE
PHQ-2	16	17	(6.8, 11.467]	0.0302231	0.994925	0.319812	33.5802	FALSE
PHQ-2	16	18	(6.8, 11.467]	0.0813644	2.27583	0.0228903	2.40348	FALSE
PHQ-2	16	19	(6.8, 11.467]	0.0243123	0.662371	0.507759	53.3147	FALSE
PHQ-2	16	20	(6.8, 11.467]	-0.0433281	-1.22422	0.220917	23.1962	FALSE
PHQ-2	17	18	(6.8, 11.467]	-0.105131	-3.20487	0.00135819	0.14261	TRUE
PHQ-2	17	19	(6.8, 11.467]	-0.0335313	-0.941613	0.346428	36.3749	FALSE
PHQ-2	17	20	(6.8, 11.467]	0.0322592	0.931673	0.351542	36.9119	FALSE
PHQ-2	18	19	(6.8, 11.467]	-0.0529349	-1.57497	0.115314	12.108	FALSE
PHQ-2	18	20	(6.8, 11.467]	-0.027993	-0.952368	0.340948	35.7995	FALSE
PHQ-2	19	20	(6.8, 11.467]	-0.00873162	-0.268159	0.788586	82.8015	FALSE
Cognition	0	1	(0.92, 6.8]	0.00449461	0.550991	0.581674	61.0758	FALSE
Cognition	0	2	(0.92, 6.8]	0.0059874	0.755468	0.450019	47.2519	FALSE
Cognition	0	3	(0.92, 6.8]	0.00324271	0.413041	0.679602	71.3582	FALSE
Cognition	0	4	(0.92, 6.8]	-0.0109137	-1.37341	0.169711	17.8197	FALSE
Cognition	0	5	(0.92, 6.8]	0.0111809	0.925857	0.354583	37.2312	FALSE
Cognition	0	6	(0.92, 6.8]	0.0115411	1.45047	0.147017	15.4367	FALSE
Cognition	0	7	(0.92, 6.8]	-0.00470968	-0.561397	0.574562	60.329	FALSE
Cognition	0	8	(0.92, 6.8]	-0.0183927	-2.25743	0.0240418	2.52439	FALSE
Cognition	0	9	(0.92, 6.8]	-0.0178318	-2.24013	0.0251441	2.64013	FALSE
Cognition	0	10	(0.92, 6.8]	-0.0030811	-0.417244	0.676525	71.0352	FALSE
Cognition	0	11	(0.92, 6.8]	0.0216049	2.55736	0.0105881	1.11175	FALSE
Cognition	0	12	(0.92, 6.8]	-0.0291945	-3.78407	0.000156824	0.0164666	TRUE
Cognition	0	13	(0.92, 6.8]	-0.0184477	-2.35834	0.0184108	1.93313	FALSE
Cognition	0	14	(0.92, 6.8]	-0.0064115	-0.846417	0.397377	41.7246	FALSE
Cognition	0	15	(0.92, 6.8]	0.0130604	1.4958	0.134795	14.1535	FALSE
Cognition	0	16	(0.92, 6.8]	-0.00396423	-0.449593	0.653031	68.5683	FALSE
Cognition	0	17	(0.92, 6.8]	-0.00706608	-0.855337	0.392423	41.2044	FALSE
Cognition	0	18	(0.92, 6.8]	0.0178769	2.10572	0.0352984	3.70634	FALSE
Cognition	0	19	(0.92, 6.8]	0.00161368	0.216539	0.82858	87.0009	FALSE
Cognition	0	20	(0.92, 6.8]	-0.0120908	-1.4738	0.140623	14.7654	FALSE
Cognition	1	2	(0.92, 6.8]	0.00180278	0.221872	0.824426	86.5647	FALSE
Cognition	1	3	(0.92, 6.8]	-0.011189	-1.39554	0.162941	17.1088	FALSE
Cognition	1	4	(0.92, 6.8]	0.0250362	2.23902	0.0252156	2.64764	FALSE
Cognition	1	5	(0.92, 6.8]	0.0204723	2.61125	0.0090591	0.951206	TRUE
Cognition	1	6	(0.92, 6.8]	0.015803	1.37706	0.168582	17.7011	FALSE
Cognition	1	7	(0.92, 6.8]	-0.00965372	-1.21848	0.223123	23.4279	FALSE
Cognition	1	8	(0.92, 6.8]	-0.0234343	-3.03703	0.00240648	0.252681	TRUE
Cognition	1	9	(0.92, 6.8]	0.00408109	0.534888	0.592761	62.2399	FALSE
Cognition	1	10	(0.92, 6.8]	-0.00857123	-0.917141	0.359131	37.7087	FALSE
Cognition	1	11	(0.92, 6.8]	-0.00105566	-0.125688	0.899986	94.4985	FALSE
Cognition	1	12	(0.92, 6.8]	0.00680975	0.808033	0.419126	44.0082	FALSE
Cognition	1	13	(0.92, 6.8]	-0.0194193	-2.30216	0.0213837	2.24529	FALSE
Cognition	1	14	(0.92, 6.8]	0.0119532	1.39692	0.162524	17.0651	FALSE
Cognition	1	15	(0.92, 6.8]	0.0190974	2.28654	0.0222813	2.33954	FALSE
Cognition	1	16	(0.92, 6.8]	0.00406065	0.493139	0.621945	65.3042	FALSE
Cognition	1	17	(0.92, 6.8]	-0.0152516	-1.62054	0.105205	11.0466	FALSE
Cognition	1	18	(0.92, 6.8]	-0.0157203	-1.85075	0.0642878	6.75022	FALSE
Cognition	1	19	(0.92, 6.8]	0.00580372	0.496502	0.619572	65.055	FALSE
Cognition	1	20	(0.92, 6.8]	0.00306686	0.352349	0.724597	76.0827	FALSE
Cognition	2	3	(0.92, 6.8]	0.0120474	1.23339	0.217515	22.8391	FALSE
Cognition	2	4	(0.92, 6.8]	-0.00698242	-0.852412	0.394042	41.3745	FALSE
Cognition	2	5	(0.92, 6.8]	0.00969617	1.25015	0.211325	22.1891	FALSE
Cognition	2	6	(0.92, 6.8]	0.00045181	0.062492	0.950175	99.7683	FALSE
Cognition	2	7	(0.92, 6.8]	0.0173156	1.73203	0.0833572	8.75251	FALSE
Cognition	2	8	(0.92, 6.8]	-0.027641	-2.64241	0.00826737	0.868073	TRUE
Cognition	2	9	(0.92, 6.8]	-0.0179248	-2.35592	0.0185305	1.94571	FALSE
Cognition	2	10	(0.92, 6.8]	0.0176432	1.91237	0.0559111	5.87066	FALSE
Cognition	2	11	(0.92, 6.8]	0.0113211	1.49474	0.135072	14.1826	FALSE
Cognition	2	12	(0.92, 6.8]	0.000553773	0.061147	0.951246	99.8808	FALSE
Cognition	2	13	(0.92, 6.8]	0.00801474	1.0893	0.276094	28.9899	FALSE
Cognition	2	14	(0.92, 6.8]	0.00347655	0.488257	0.625398	65.6668	FALSE
Cognition	2	15	(0.92, 6.8]	0.00128856	0.18995	0.849359	89.1827	FALSE
Cognition	2	16	(0.92, 6.8]	-0.00397507	-0.448402	0.653891	68.6585	FALSE
Cognition	2	17	(0.92, 6.8]	-0.0278722	-3.19448	0.00141296	0.14836	TRUE
Cognition	2	18	(0.92, 6.8]	0.00792096	0.632977	0.52679	55.313	FALSE
Cognition	2	19	(0.92, 6.8]	-0.0124593	-1.58789	0.1124	11.802	FALSE
Cognition	2	20	(0.92, 6.8]	0.0210793	2.00133	0.0454336	4.77053	FALSE
Cognition	3	4	(0.92, 6.8]	0.0118726	1.30497	0.191988	20.1588	FALSE
Cognition	3	5	(0.92, 6.8]	-0.00272038	-0.289097	0.772524	81.115	FALSE
Cognition	3	6	(0.92, 6.8]	-0.00142424	-0.185626	0.852749	89.5386	FALSE
Cognition	3	7	(0.92, 6.8]	0.0083689	1.11974	0.262902	27.6047	FALSE
Cognition	3	8	(0.92, 6.8]	-0.0037785	-0.507853	0.611588	64.2167	FALSE
Cognition	3	9	(0.92, 6.8]	0.0152963	1.53454	0.124987	13.1237	FALSE
Cognition	3	10	(0.92, 6.8]	-0.0241055	-2.68923	0.00719482	0.755456	TRUE
Cognition	3	11	(0.92, 6.8]	0.0064189	0.50542	0.613296	64.3961	FALSE
Cognition	3	12	(0.92, 6.8]	0.0163988	1.30231	0.192896	20.2541	FALSE
Cognition	3	13	(0.92, 6.8]	0.000350366	0.0430379	0.965674	101.396	FALSE
Cognition	3	14	(0.92, 6.8]	0.00953212	1.2783	0.201228	21.129	FALSE
Cognition	3	15	(0.92, 6.8]	0.00295204	0.373836	0.708549	74.3976	FALSE
Cognition	3	16	(0.92, 6.8]	0.00478455	0.62992	0.528788	55.5227	FALSE
Cognition	3	17	(0.92, 6.8]	0.00593392	0.727497	0.466969	49.0318	FALSE
Cognition	3	18	(0.92, 6.8]	0.00927423	1.12552	0.260444	27.3467	FALSE
Cognition	3	19	(0.92, 6.8]	0.00592729	0.783335	0.433483	45.5157	FALSE
Cognition	3	20	(0.92, 6.8]	-0.00800175	-1.06296	0.28787	30.2263	FALSE
Cognition	4	5	(0.92, 6.8]	-0.0252248	-2.87561	0.00405622	0.425903	TRUE
Cognition	4	6	(0.92, 6.8]	-0.00469508	-0.619957	0.535326	56.2092	FALSE
Cognition	4	7	(0.92, 6.8]	-0.00444772	-0.602316	0.547003	57.4353	FALSE
Cognition	4	8	(0.92, 6.8]	0.0094948	1.21257	0.225377	23.6646	FALSE
Cognition	4	9	(0.92, 6.8]	-0.0021871	-0.216434	0.828662	87.0095	FALSE
Cognition	4	10	(0.92, 6.8]	0.00593909	0.71518	0.474545	49.8272	FALSE
Cognition	4	11	(0.92, 6.8]	0.0109302	1.31891	0.187283	19.6647	FALSE
Cognition	4	12	(0.92, 6.8]	-0.014082	-1.69318	0.0905088	9.50343	FALSE
Cognition	4	13	(0.92, 6.8]	-0.00107761	-0.130497	0.896181	94.099	FALSE
Cognition	4	14	(0.92, 6.8]	0.00461537	0.578375	0.563047	59.12	FALSE
Cognition	4	15	(0.92, 6.8]	-0.013271	-1.6279	0.103635	10.8817	FALSE
Cognition	4	16	(0.92, 6.8]	-0.00145044	-0.180669	0.856638	89.947	FALSE
Cognition	4	17	(0.92, 6.8]	0.0107061	1.2789	0.201016	21.1067	FALSE
Cognition	4	18	(0.92, 6.8]	-0.0161027	-1.83283	0.0669114	7.0257	FALSE
Cognition	4	19	(0.92, 6.8]	-0.0316164	-3.65028	0.000265688	0.0278972	TRUE
Cognition	4	20	(0.92, 6.8]	-0.0262357	-2.91767	0.00354845	0.372588	TRUE
Cognition	5	6	(0.92, 6.8]	0.00402245	0.473109	0.636165	66.7973	FALSE
Cognition	5	7	(0.92, 6.8]	0.00592567	0.686025	0.492742	51.7379	FALSE
Cognition	5	8	(0.92, 6.8]	0.00144952	0.139858	0.88878	93.3219	FALSE
Cognition	5	9	(0.92, 6.8]	-0.00923042	-1.0788	0.280748	29.4786	FALSE
Cognition	5	10	(0.92, 6.8]	0.00273809	0.267493	0.789105	82.856	FALSE
Cognition	5	11	(0.92, 6.8]	0.000114817	0.0133616	0.98934	103.881	FALSE
Cognition	5	12	(0.92, 6.8]	-0.00315118	-0.390918	0.695882	73.0676	FALSE
Cognition	5	13	(0.92, 6.8]	-0.00284436	-0.365633	0.714661	75.0394	FALSE
Cognition	5	14	(0.92, 6.8]	0.0121877	1.2578	0.208547	21.8974	FALSE
Cognition	5	15	(0.92, 6.8]	-0.00513033	-0.53111	0.595376	62.5145	FALSE
Cognition	5	16	(0.92, 6.8]	-0.0368824	-2.62622	0.00867018	0.910369	TRUE
Cognition	5	17	(0.92, 6.8]	-0.0264368	-1.99653	0.0459512	4.82488	FALSE
Cognition	5	18	(0.92, 6.8]	-0.0300534	-1.9428	0.0521168	5.47227	FALSE
Cognition	5	19	(0.92, 6.8]	-0.00775324	-0.979027	0.327633	34.4014	FALSE
Cognition	5	20	(0.92, 6.8]	0.0210886	2.44993	0.0143368	1.50536	FALSE
Cognition	6	7	(0.92, 6.8]	-0.00204756	-0.227372	0.820148	86.1155	FALSE
Cognition	6	8	(0.92, 6.8]	0.00387278	0.472117	0.636872	66.8716	FALSE
Cognition	6	9	(0.92, 6.8]	0.00323842	0.380747	0.703414	73.8585	FALSE
Cognition	6	10	(0.92, 6.8]	-0.0162112	-1.87457	0.0609333	6.398	FALSE
Cognition	6	11	(0.92, 6.8]	0.0120015	1.43628	0.151012	15.8562	FALSE
Cognition	6	12	(0.92, 6.8]	0.000789494	0.0967101	0.922962	96.911	FALSE
Cognition	6	13	(0.92, 6.8]	-0.00791094	-0.983186	0.325583	34.1862	FALSE
Cognition	6	14	(0.92, 6.8]	0.00199773	0.239348	0.81085	85.1392	FALSE
Cognition	6	15	(0.92, 6.8]	0.0091005	1.03779	0.299437	31.4408	FALSE
Cognition	6	16	(0.92, 6.8]	-0.0226211	-2.35782	0.0184356	1.93574	FALSE
Cognition	6	17	(0.92, 6.8]	-0.0152505	-1.81455	0.0696772	7.3161	FALSE
Cognition	6	18	(0.92, 6.8]	-0.0281408	-2.99218	0.0027887	0.292813	TRUE
Cognition	6	19	(0.92, 6.8]	-0.00415497	-0.518196	0.604353	63.4571	FALSE
Cognition	6	20	(0.92, 6.8]	0.00728016	0.868764	0.385035	40.4287	FALSE
Cognition	7	8	(0.92, 6.8]	0.00505512	0.620298	0.535101	56.1857	FALSE
Cognition	7	9	(0.92, 6.8]	-0.00685709	-0.795847	0.426174	44.7483	FALSE
Cognition	7	10	(0.92, 6.8]	0.0171697	1.70718	0.0878764	9.22702	FALSE
Cognition	7	11	(0.92, 6.8]	-0.00331924	-0.37722	0.706033	74.1334	FALSE
Cognition	7	12	(0.92, 6.8]	-0.00057273	-0.062281	0.950343	99.786	FALSE
Cognition	7	13	(0.92, 6.8]	0.00227717	0.270888	0.786493	82.5818	FALSE
Cognition	7	14	(0.92, 6.8]	-0.00115611	-0.145211	0.884552	92.878	FALSE
Cognition	7	15	(0.92, 6.8]	-0.00687467	-0.864413	0.387419	40.679	FALSE
Cognition	7	16	(0.92, 6.8]	0.00546863	0.539657	0.589467	61.8941	FALSE
Cognition	7	17	(0.92, 6.8]	-0.017015	-1.87997	0.060194	6.32037	FALSE
Cognition	7	18	(0.92, 6.8]	0.000106233	0.0111633	0.991094	104.065	FALSE
Cognition	7	19	(0.92, 6.8]	-0.00382457	-0.436815	0.662273	69.5386	FALSE
Cognition	7	20	(0.92, 6.8]	-0.00441505	-0.484448	0.628098	65.9503	FALSE
Cognition	8	9	(0.92, 6.8]	-0.00324417	-0.407815	0.683434	71.7606	FALSE
Cognition	8	10	(0.92, 6.8]	-0.0112524	-1.30913	0.190576	20.0105	FALSE
Cognition	8	11	(0.92, 6.8]	-0.00607636	-0.584603	0.558851	58.6794	FALSE
Cognition	8	12	(0.92, 6.8]	-0.000534864	-0.0671433	0.946471	99.3795	FALSE
Cognition	8	13	(0.92, 6.8]	0.0119996	1.44881	0.147478	15.4852	FALSE
Cognition	8	14	(0.92, 6.8]	-0.00922493	-0.94381	0.34533	36.2596	FALSE
Cognition	8	15	(0.92, 6.8]	-0.00885193	-1.08121	0.279679	29.3663	FALSE
Cognition	8	16	(0.92, 6.8]	-0.0177817	-1.74981	0.0802368	8.42486	FALSE
Cognition	8	17	(0.92, 6.8]	0.0193863	2.28712	0.0222481	2.33605	FALSE
Cognition	8	18	(0.92, 6.8]	0.0117813	1.51311	0.130342	13.6859	FALSE
Cognition	8	19	(0.92, 6.8]	0.00723396	0.974808	0.329722	34.6208	FALSE
Cognition	8	20	(0.92, 6.8]	-0.00468669	-0.539268	0.589735	61.9222	FALSE
Cognition	9	10	(0.92, 6.8]	-0.00455214	-0.439583	0.660266	69.3279	FALSE
Cognition	9	11	(0.92, 6.8]	-0.033973	-2.7118	0.00672357	0.705975	TRUE
Cognition	9	12	(0.92, 6.8]	-0.0122053	-0.887293	0.37498	39.3729	FALSE
Cognition	9	13	(0.92, 6.8]	-0.0283915	-1.92947	0.0537501	5.64376	FALSE
Cognition	9	14	(0.92, 6.8]	0.00135621	0.175988	0.860313	90.3329	FALSE
Cognition	9	15	(0.92, 6.8]	0.00840126	0.96092	0.336658	35.3491	FALSE
Cognition	9	16	(0.92, 6.8]	-0.000529182	-0.0585773	0.953292	100.096	FALSE
Cognition	9	17	(0.92, 6.8]	-0.000320588	-0.0406154	0.967605	101.599	FALSE
Cognition	9	18	(0.92, 6.8]	-0.0122022	-1.20099	0.229836	24.1328	FALSE
Cognition	9	19	(0.92, 6.8]	-0.0156245	-1.94615	0.0517152	5.4301	FALSE
Cognition	9	20	(0.92, 6.8]	0.0100688	0.950192	0.342079	35.9183	FALSE
Cognition	10	11	(0.92, 6.8]	0.0214714	2.82796	0.00471085	0.494639	TRUE
Cognition	10	12	(0.92, 6.8]	0.0317407	2.39989	0.0164513	1.72739	FALSE
Cognition	10	13	(0.92, 6.8]	-0.00783482	-1.01527	0.310044	32.5546	FALSE
Cognition	10	14	(0.92, 6.8]	-0.0189426	-2.48651	0.0129458	1.35931	FALSE
Cognition	10	15	(0.92, 6.8]	-0.00746624	-0.995802	0.319414	33.5385	FALSE
Cognition	10	16	(0.92, 6.8]	0.0106314	0.866314	0.386377	40.5695	FALSE
Cognition	10	17	(0.92, 6.8]	-0.00692407	-0.806152	0.420209	44.1219	FALSE
Cognition	10	18	(0.92, 6.8]	0.00216233	0.239894	0.810426	85.0948	FALSE
Cognition	10	19	(0.92, 6.8]	0.000140965	0.0167338	0.98665	103.598	FALSE
Cognition	10	20	(0.92, 6.8]	0.0157428	1.72599	0.0844372	8.8659	FALSE
Cognition	11	12	(0.92, 6.8]	-0.0121927	-1.74178	0.0816333	8.5715	FALSE
Cognition	11	13	(0.92, 6.8]	-0.00135635	-0.183335	0.854546	89.7273	FALSE
Cognition	11	14	(0.92, 6.8]	0.00828868	0.977825	0.328228	34.4639	FALSE
Cognition	11	15	(0.92, 6.8]	0.00232197	0.295415	0.767694	80.6079	FALSE
Cognition	11	16	(0.92, 6.8]	0.0113967	1.21481	0.224518	23.5744	FALSE
Cognition	11	17	(0.92, 6.8]	-0.00402089	-0.528469	0.597207	62.7067	FALSE
Cognition	11	18	(0.92, 6.8]	0.00325168	0.369772	0.711574	74.7153	FALSE
Cognition	11	19	(0.92, 6.8]	-0.0149286	-1.85817	0.0632279	6.63893	FALSE
Cognition	11	20	(0.92, 6.8]	-0.00375414	-0.485412	0.627414	65.8785	FALSE
Cognition	12	13	(0.92, 6.8]	-0.00379248	-0.453531	0.650194	68.2704	FALSE
Cognition	12	14	(0.92, 6.8]	-0.0168712	-2.13366	0.0329385	3.45854	FALSE
Cognition	12	15	(0.92, 6.8]	-0.00333773	-0.425831	0.670257	70.377	FALSE
Cognition	12	16	(0.92, 6.8]	-0.00768849	-0.910096	0.362834	38.0975	FALSE
Cognition	12	17	(0.92, 6.8]	0.00522224	0.676141	0.498996	52.3945	FALSE
Cognition	12	18	(0.92, 6.8]	0.0135473	1.56418	0.117864	12.3757	FALSE
Cognition	12	19	(0.92, 6.8]	-0.0221456	-2.62069	0.00881208	0.925269	TRUE
Cognition	12	20	(0.92, 6.8]	-0.0113602	-1.44049	0.149815	15.7306	FALSE
Cognition	13	14	(0.92, 6.8]	-0.0211984	-2.58068	0.00989989	1.03949	TRUE
Cognition	13	15	(0.92, 6.8]	-0.00490026	-0.623072	0.533277	55.994	FALSE
Cognition	13	16	(0.92, 6.8]	0.0178072	2.16774	0.0302447	3.17569	FALSE
Cognition	13	17	(0.92, 6.8]	0.0118642	1.34601	0.178388	18.7307	FALSE
Cognition	13	18	(0.92, 6.8]	0.00164243	0.212837	0.831466	87.304	FALSE
Cognition	13	19	(0.92, 6.8]	0.00212368	0.278724	0.780473	81.9497	FALSE
Cognition	13	20	(0.92, 6.8]	0.0200033	2.5727	0.0101314	1.06379	FALSE
Cognition	14	15	(0.92, 6.8]	0.00132978	0.18485	0.853357	89.6025	FALSE
Cognition	14	16	(0.92, 6.8]	0.00550615	0.607089	0.543831	57.1022	FALSE
Cognition	14	17	(0.92, 6.8]	-0.00292907	-0.336776	0.736305	77.312	FALSE
Cognition	14	18	(0.92, 6.8]	0.00133764	0.151983	0.879209	92.3169	FALSE
Cognition	14	19	(0.92, 6.8]	0.00088987	0.108034	0.913975	95.9673	FALSE
Cognition	14	20	(0.92, 6.8]	0.00379625	0.423235	0.67215	70.5757	FALSE
Cognition	15	16	(0.92, 6.8]	-0.00186547	-0.208578	0.83479	87.6529	FALSE
Cognition	15	17	(0.92, 6.8]	0.0044153	0.51872	0.603988	63.4188	FALSE
Cognition	15	18	(0.92, 6.8]	-0.00295705	-0.360596	0.718423	75.4344	FALSE
Cognition	15	19	(0.92, 6.8]	-0.00107255	-0.117597	0.906393	95.1713	FALSE
Cognition	15	20	(0.92, 6.8]	-0.0255755	-2.9949	0.00276413	0.290233	TRUE
Cognition	16	17	(0.92, 6.8]	-0.0129794	-1.62503	0.104245	10.9457	FALSE
Cognition	16	18	(0.92, 6.8]	-0.0137506	-1.50806	0.131628	13.821	FALSE
Cognition	16	19	(0.92, 6.8]	-0.0207578	-2.31693	0.0205638	2.1592	FALSE
Cognition	16	20	(0.92, 6.8]	0.0151514	1.72453	0.0846996	8.89345	FALSE
Cognition	17	18	(0.92, 6.8]	0.000928546	0.113108	0.909951	95.5449	FALSE
Cognition	17	19	(0.92, 6.8]	0.0164065	1.842	0.0655587	6.88367	FALSE
Cognition	17	20	(0.92, 6.8]	-0.00489757	-0.564509	0.572443	60.1065	FALSE
Cognition	18	19	(0.92, 6.8]	-0.0043559	-0.513972	0.607304	63.7669	FALSE
Cognition	18	20	(0.92, 6.8]	-0.00158561	-0.214655	0.830048	87.1551	FALSE
Cognition	19	20	(0.92, 6.8]	0.0183401	2.22799	0.0259437	2.72408	FALSE
Cognition	0	1	(6.8, 11.467]	0.0104925	1.34159	0.179809	18.88	FALSE
Cognition	0	2	(6.8, 11.467]	0.0160744	2.21641	0.0267219	2.8058	FALSE
Cognition	0	3	(6.8, 11.467]	-0.00334788	-0.44496	0.656374	68.9193	FALSE
Cognition	0	4	(6.8, 11.467]	-0.00297236	-0.37899	0.704716	73.9952	FALSE
Cognition	0	5	(6.8, 11.467]	0.00660297	0.566532	0.571065	59.9619	FALSE
Cognition	0	6	(6.8, 11.467]	0.00148484	0.196223	0.844446	88.6668	FALSE
Cognition	0	7	(6.8, 11.467]	0.000339123	0.0424377	0.966152	101.446	FALSE
Cognition	0	8	(6.8, 11.467]	-0.0132632	-1.72001	0.0855115	8.9787	FALSE
Cognition	0	9	(6.8, 11.467]	-0.0134192	-1.73368	0.0830547	8.72074	FALSE
Cognition	0	10	(6.8, 11.467]	0.00525897	0.747998	0.454507	47.7233	FALSE
Cognition	0	11	(6.8, 11.467]	-0.0102574	-1.26011	0.207708	21.8094	FALSE
Cognition	0	12	(6.8, 11.467]	0.0123633	1.71124	0.0871172	9.1473	FALSE
Cognition	0	13	(6.8, 11.467]	-0.00937273	-1.25613	0.209144	21.9601	FALSE
Cognition	0	14	(6.8, 11.467]	0.0117689	1.6249	0.104267	10.9481	FALSE
Cognition	0	15	(6.8, 11.467]	0.00151034	0.182999	0.854809	89.7549	FALSE
Cognition	0	16	(6.8, 11.467]	0.00120961	0.148054	0.882308	92.6423	FALSE
Cognition	0	17	(6.8, 11.467]	0.00992825	1.25532	0.209438	21.991	FALSE
Cognition	0	18	(6.8, 11.467]	0.00233448	0.296817	0.766623	80.4954	FALSE
Cognition	0	19	(6.8, 11.467]	0.00965773	1.37189	0.170177	17.8686	FALSE
Cognition	0	20	(6.8, 11.467]	-0.011394	-1.44813	0.147663	15.5046	FALSE
Cognition	1	2	(6.8, 11.467]	0.00756908	0.997675	0.3185	33.4425	FALSE
Cognition	1	3	(6.8, 11.467]	-0.00490414	-0.633727	0.526297	55.2612	FALSE
Cognition	1	4	(6.8, 11.467]	-0.0104624	-0.96837	0.332921	34.9567	FALSE
Cognition	1	5	(6.8, 11.467]	0.00465688	0.62342	0.533046	55.9698	FALSE
Cognition	1	6	(6.8, 11.467]	-0.0157068	-1.41831	0.156182	16.3991	FALSE
Cognition	1	7	(6.8, 11.467]	0.00735296	0.98602	0.324186	34.0395	FALSE
Cognition	1	8	(6.8, 11.467]	0.00769112	1.048	0.294705	30.944	FALSE
Cognition	1	9	(6.8, 11.467]	0.00728968	1.0148	0.310266	32.578	FALSE
Cognition	1	10	(6.8, 11.467]	-0.00336223	-0.379073	0.704655	73.9888	FALSE
Cognition	1	11	(6.8, 11.467]	0.0105449	1.30064	0.193459	20.3132	FALSE
Cognition	1	12	(6.8, 11.467]	0.00384537	0.485661	0.627235	65.8597	FALSE
Cognition	1	13	(6.8, 11.467]	-0.00813557	-1.00187	0.316472	33.2295	FALSE
Cognition	1	14	(6.8, 11.467]	0.000658619	0.0810236	0.935427	98.2199	FALSE
Cognition	1	15	(6.8, 11.467]	-0.00943917	-1.16794	0.242902	25.5047	FALSE
Cognition	1	16	(6.8, 11.467]	-0.00313617	-0.398603	0.690208	72.4718	FALSE
Cognition	1	17	(6.8, 11.467]	0.00136326	0.150719	0.880206	92.4216	FALSE
Cognition	1	18	(6.8, 11.467]	0.0145611	1.81403	0.0697503	7.32378	FALSE
Cognition	1	19	(6.8, 11.467]	0.00770668	0.707442	0.479335	50.3302	FALSE
Cognition	1	20	(6.8, 11.467]	-0.00595706	-0.726638	0.467492	49.0867	FALSE
Cognition	2	3	(6.8, 11.467]	0.00837189	0.892743	0.372052	39.0655	FALSE
Cognition	2	4	(6.8, 11.467]	0.00431531	0.553601	0.579884	60.8879	FALSE
Cognition	2	5	(6.8, 11.467]	0.00192297	0.269442	0.787604	82.6984	FALSE
Cognition	2	6	(6.8, 11.467]	0.0117253	1.76664	0.0773676	8.1236	FALSE
Cognition	2	7	(6.8, 11.467]	0.0265394	2.83689	0.00457991	0.480891	TRUE
Cognition	2	8	(6.8, 11.467]	0.00569181	0.585857	0.558006	58.5906	FALSE
Cognition	2	9	(6.8, 11.467]	-0.00748442	-1.05097	0.29334	30.8007	FALSE
Cognition	2	10	(6.8, 11.467]	0.0105336	1.21639	0.223914	23.511	FALSE
Cognition	2	11	(6.8, 11.467]	0.00483217	0.678527	0.497478	52.2352	FALSE
Cognition	2	12	(6.8, 11.467]	0.00687097	0.797382	0.42528	44.6543	FALSE
Cognition	2	13	(6.8, 11.467]	0.00483408	0.702187	0.482605	50.6736	FALSE
Cognition	2	14	(6.8, 11.467]	-0.00377255	-0.578224	0.563147	59.1304	FALSE
Cognition	2	15	(6.8, 11.467]	0.00376606	0.595573	0.551496	57.9071	FALSE
Cognition	2	16	(6.8, 11.467]	0.00593533	0.728096	0.4666	48.993	FALSE
Cognition	2	17	(6.8, 11.467]	-0.0089294	-1.08558	0.277734	29.1621	FALSE
Cognition	2	18	(6.8, 11.467]	-0.0104989	-0.882587	0.377516	39.6392	FALSE
Cognition	2	19	(6.8, 11.467]	-0.0110311	-1.46536	0.142906	15.0051	FALSE
Cognition	2	20	(6.8, 11.467]	0.00759294	0.758086	0.448447	47.087	FALSE
Cognition	3	4	(6.8, 11.467]	-0.00224874	-0.256045	0.79793	83.7826	FALSE
Cognition	3	5	(6.8, 11.467]	0.00957845	1.06109	0.288716	30.3151	FALSE
Cognition	3	6	(6.8, 11.467]	-0.00358692	-0.499808	0.617239	64.8101	FALSE
Cognition	3	7	(6.8, 11.467]	0.001359	0.198934	0.842325	88.4441	FALSE
Cognition	3	8	(6.8, 11.467]	-0.00214747	-0.311624	0.755343	79.311	FALSE
Cognition	3	9	(6.8, 11.467]	0.0198513	2.13204	0.0330681	3.47215	FALSE
Cognition	3	10	(6.8, 11.467]	-0.00676609	-0.809461	0.4183	43.9215	FALSE
Cognition	3	11	(6.8, 11.467]	-0.0216416	-1.74953	0.0802801	8.42941	FALSE
Cognition	3	12	(6.8, 11.467]	0.00207526	0.174833	0.86122	90.4281	FALSE
Cognition	3	13	(6.8, 11.467]	0.00489155	0.618715	0.536141	56.2948	FALSE
Cognition	3	14	(6.8, 11.467]	0.0148843	2.08582	0.0370609	3.89139	FALSE
Cognition	3	15	(6.8, 11.467]	0.00525222	0.712529	0.47618	49.9989	FALSE
Cognition	3	16	(6.8, 11.467]	0.0189639	2.66915	0.00763658	0.801841	TRUE
Cognition	3	17	(6.8, 11.467]	-0.012195	-1.56172	0.118436	12.4357	FALSE
Cognition	3	18	(6.8, 11.467]	-0.00102569	-0.129232	0.897181	94.204	FALSE
Cognition	3	19	(6.8, 11.467]	0.00142572	0.201956	0.839962	88.196	FALSE
Cognition	3	20	(6.8, 11.467]	0.0128422	1.87576	0.0607637	6.38019	FALSE
Cognition	4	5	(6.8, 11.467]	-0.00505847	-0.616423	0.537652	56.4534	FALSE
Cognition	4	6	(6.8, 11.467]	0.0115608	1.62496	0.104253	10.9465	FALSE
Cognition	4	7	(6.8, 11.467]	0.00620726	0.880897	0.378429	39.7351	FALSE
Cognition	4	8	(6.8, 11.467]	0.0119345	1.62258	0.104762	11	FALSE
Cognition	4	9	(6.8, 11.467]	-0.010264	-1.07827	0.280981	29.503	FALSE
Cognition	4	10	(6.8, 11.467]	0.00235853	0.29622	0.767078	80.5432	FALSE
Cognition	4	11	(6.8, 11.467]	0.0113405	1.45865	0.144743	15.198	FALSE
Cognition	4	12	(6.8, 11.467]	-0.00424885	-0.531892	0.594831	62.4573	FALSE
Cognition	4	13	(6.8, 11.467]	0.0143863	1.82053	0.0687563	7.21942	FALSE
Cognition	4	14	(6.8, 11.467]	-0.0165356	-2.18084	0.0292554	3.07182	FALSE
Cognition	4	15	(6.8, 11.467]	-0.0162343	-2.11257	0.0347025	3.64376	FALSE
Cognition	4	16	(6.8, 11.467]	0.000726595	0.0965787	0.923066	96.9219	FALSE
Cognition	4	17	(6.8, 11.467]	0.00208152	0.256529	0.797556	83.7434	FALSE
Cognition	4	18	(6.8, 11.467]	0.00395613	0.497354	0.618968	64.9916	FALSE
Cognition	4	19	(6.8, 11.467]	-0.0178764	-2.17082	0.0300057	3.15059	FALSE
Cognition	4	20	(6.8, 11.467]	-0.00972652	-1.16113	0.245663	25.7946	FALSE
Cognition	5	6	(6.8, 11.467]	0.00930202	1.15859	0.246694	25.9029	FALSE
Cognition	5	7	(6.8, 11.467]	-0.000199014	-0.0243234	0.980596	102.963	FALSE
Cognition	5	8	(6.8, 11.467]	-0.00421946	-0.432307	0.665542	69.882	FALSE
Cognition	5	9	(6.8, 11.467]	-0.00591678	-0.762094	0.446051	46.8354	FALSE
Cognition	5	10	(6.8, 11.467]	0.000290219	0.0301117	0.97598	102.478	FALSE
Cognition	5	11	(6.8, 11.467]	-0.00859119	-1.03754	0.299549	31.4526	FALSE
Cognition	5	12	(6.8, 11.467]	-0.0166217	-2.18369	0.0290458	3.04981	FALSE
Cognition	5	13	(6.8, 11.467]	-0.00804466	-1.08862	0.276388	29.0208	FALSE
Cognition	5	14	(6.8, 11.467]	0.0078402	0.874212	0.382058	40.1161	FALSE
Cognition	5	15	(6.8, 11.467]	-0.0142256	-1.56994	0.116512	12.2338	FALSE
Cognition	5	16	(6.8, 11.467]	-0.0148054	-1.13003	0.258532	27.1458	FALSE
Cognition	5	17	(6.8, 11.467]	0.00395194	0.31601	0.752012	78.9612	FALSE
Cognition	5	18	(6.8, 11.467]	0.00524692	0.358881	0.719704	75.5689	FALSE
Cognition	5	19	(6.8, 11.467]	-0.0117708	-1.60808	0.1079	11.3295	FALSE
Cognition	5	20	(6.8, 11.467]	0.0136213	1.69566	0.0900327	9.45344	FALSE
Cognition	6	7	(6.8, 11.467]	0.0194475	2.26264	0.0237134	2.48991	FALSE
Cognition	6	8	(6.8, 11.467]	0.00313412	0.401636	0.687975	72.2373	FALSE
Cognition	6	9	(6.8, 11.467]	-0.0105275	-1.31897	0.187259	19.6622	FALSE
Cognition	6	10	(6.8, 11.467]	0.00173038	0.216769	0.8284	86.982	FALSE
Cognition	6	11	(6.8, 11.467]	-0.0100957	-1.27002	0.204157	21.4365	FALSE
Cognition	6	12	(6.8, 11.467]	-0.00368468	-0.473786	0.63568	66.7464	FALSE
Cognition	6	13	(6.8, 11.467]	-0.0211126	-2.72398	0.00647921	0.680317	TRUE
Cognition	6	14	(6.8, 11.467]	0.0137199	1.77613	0.0757916	7.95812	FALSE
Cognition	6	15	(6.8, 11.467]	0.00722727	0.871492	0.38354	40.2717	FALSE
Cognition	6	16	(6.8, 11.467]	0.0014358	0.15975	0.873086	91.674	FALSE
Cognition	6	17	(6.8, 11.467]	-0.000845737	-0.1085	0.913605	95.9285	FALSE
Cognition	6	18	(6.8, 11.467]	-0.00764568	-0.874329	0.381993	40.1093	FALSE
Cognition	6	19	(6.8, 11.467]	-0.00220934	-0.299493	0.76458	80.2809	FALSE
Cognition	6	20	(6.8, 11.467]	0.0278254	3.43231	0.000604772	0.0635011	TRUE
Cognition	7	8	(6.8, 11.467]	-4.49033e-05	-0.00599753	0.995215	104.498	FALSE
Cognition	7	9	(6.8, 11.467]	-0.0120103	-1.46036	0.144274	15.1488	FALSE
Cognition	7	10	(6.8, 11.467]	0.00386549	0.408007	0.683291	71.7456	FALSE
Cognition	7	11	(6.8, 11.467]	0.00795109	0.949729	0.34231	35.9426	FALSE
Cognition	7	12	(6.8, 11.467]	0.00194152	0.225051	0.821952	86.305	FALSE
Cognition	7	13	(6.8, 11.467]	0.0104909	1.33236	0.182822	19.1963	FALSE
Cognition	7	14	(6.8, 11.467]	-0.00569725	-0.751697	0.452279	47.4893	FALSE
Cognition	7	15	(6.8, 11.467]	0.00726397	0.961811	0.336205	35.3015	FALSE
Cognition	7	16	(6.8, 11.467]	0.00813366	0.868756	0.385035	40.4287	FALSE
Cognition	7	17	(6.8, 11.467]	-0.000103615	-0.0120029	0.990424	103.995	FALSE
Cognition	7	18	(6.8, 11.467]	-0.00660637	-0.757793	0.448622	47.1053	FALSE
Cognition	7	19	(6.8, 11.467]	-0.0160445	-1.99303	0.0463294	4.86459	FALSE
Cognition	7	20	(6.8, 11.467]	-0.0111916	-1.35316	0.176084	18.4889	FALSE
Cognition	8	9	(6.8, 11.467]	-0.00685467	-0.905384	0.365319	38.3585	FALSE
Cognition	8	10	(6.8, 11.467]	-0.0021124	-0.254312	0.799268	83.9232	FALSE
Cognition	8	11	(6.8, 11.467]	0.0184594	1.89356	0.0583588	6.12768	FALSE
Cognition	8	12	(6.8, 11.467]	0.00976504	1.29734	0.194593	20.4323	FALSE
Cognition	8	13	(6.8, 11.467]	-0.00653678	-0.820715	0.41186	43.2453	FALSE
Cognition	8	14	(6.8, 11.467]	0.00956137	1.04355	0.296761	31.1599	FALSE
Cognition	8	15	(6.8, 11.467]	0.000247419	0.0315619	0.974823	102.356	FALSE
Cognition	8	16	(6.8, 11.467]	-0.000866448	-0.0924441	0.92635	97.2668	FALSE
Cognition	8	17	(6.8, 11.467]	0.00475114	0.598024	0.54986	57.7353	FALSE
Cognition	8	18	(6.8, 11.467]	-0.0115551	-1.55936	0.118993	12.4943	FALSE
Cognition	8	19	(6.8, 11.467]	0.00270426	0.393728	0.693804	72.8494	FALSE
Cognition	8	20	(6.8, 11.467]	0.000656743	0.0835879	0.933388	98.0058	FALSE
Cognition	9	10	(6.8, 11.467]	-0.01066	-1.09128	0.275218	28.8978	FALSE
Cognition	9	11	(6.8, 11.467]	-0.019792	-1.64077	0.100925	10.5972	FALSE
Cognition	9	12	(6.8, 11.467]	0.00164561	0.126491	0.89935	94.4317	FALSE
Cognition	9	13	(6.8, 11.467]	0.00669043	0.466546	0.640851	67.2893	FALSE
Cognition	9	14	(6.8, 11.467]	-0.0136714	-1.93949	0.0525152	5.5141	FALSE
Cognition	9	15	(6.8, 11.467]	0.00200213	0.2345	0.814609	85.5339	FALSE
Cognition	9	16	(6.8, 11.467]	0.00887385	1.06265	0.288006	30.2406	FALSE
Cognition	9	17	(6.8, 11.467]	-0.00121433	-0.161101	0.872022	91.5623	FALSE
Cognition	9	18	(6.8, 11.467]	-0.00169036	-0.177681	0.858983	90.1932	FALSE
Cognition	9	19	(6.8, 11.467]	-0.000564248	-0.0727916	0.941976	98.9075	FALSE
Cognition	9	20	(6.8, 11.467]	-0.0180101	-1.80377	0.0713458	7.49131	FALSE
Cognition	10	11	(6.8, 11.467]	-0.00029191	-0.0406084	0.96761	101.599	FALSE
Cognition	10	12	(6.8, 11.467]	-0.00937601	-0.72684	0.467369	49.0737	FALSE
Cognition	10	13	(6.8, 11.467]	0.00829729	1.14439	0.252533	26.516	FALSE
Cognition	10	14	(6.8, 11.467]	0.00164806	0.232746	0.815971	85.6769	FALSE
Cognition	10	15	(6.8, 11.467]	-0.00163648	-0.238158	0.811771	85.236	FALSE
Cognition	10	16	(6.8, 11.467]	-0.00940842	-0.801842	0.422694	44.3829	FALSE
Cognition	10	17	(6.8, 11.467]	0.0027355	0.336052	0.73685	77.3692	FALSE
Cognition	10	18	(6.8, 11.467]	0.00525154	0.637186	0.524042	55.0244	FALSE
Cognition	10	19	(6.8, 11.467]	0.00310995	0.397311	0.691161	72.5719	FALSE
[truncated: 886 more rows]

## Sheet: Figure 6A-upper (Rep. Conn.)
Variable	Node 1	Node 2	Coefficient	t-value	p-value (raw)	p-value (Bonferroni)	Significant
[truncated: 80,550 more rows]

[truncated: 4 more sheets: Figure 6A-lower&3B (Seed-based), Figure 6B-upper (Yeo Task), Figure 6B-lower (Yeo Resting), Figure 6C (Means)]
